# Supplementary material for: Vanishing weekly hydropeaking cycles in American and Canadian rivers
Source: Nat Commun. 2021 Dec 9;12:7154. doi: 10.1038/s41467-021-27465-4 (PMC8660798; doi:10.1038/s41467-021-27465-4)
Supplement: Supplementary file 4 — Supplementary Data 1 [file 41467_2021_27465_MOESM4_ESM.xlsx]

## Sheet: pettitt
Site	U*	p-value	Break Point	Mean WHI	Mean WHI
			Year (BPY)	Up to BPY	After BPY
Abitibi	253	0.005734	1992	0.263769	1.4003
Abitibi2	152	0.2417	2001	0.835467	1.41094
Abitibi3	180	0.1033	2011	1.63176	-0.50225
AbitibiCanyon	272	0.002303	1992	0.096231	1.72022
Alabama	NA	NA	NA	NA	NA
Alabama2	216	0.02804	2006	0.656852	0.118308
Alafia	93	0.9067	2006	-0.215259	0.324769
Albany	88	0.985	2002	-1.80839	-1.39924
Allegheny	130	0.4263	1997	0.385667	-0.116136
Altamaha	72	1	1987	-1.20938	-0.97025
American	258	0.004539	2001	0.720091	-0.131222
Amistad	153	0.2351	1998	0.367053	0.008857
Androscoggin	218	0.0259	2000	1.44067	0.615895
Annapolis	107	0.7019	2002	-0.224957	0.262588
Apalachicola	197	0.05747	1994	0.374733	-0.35076
Arkansas	102	0.7723	1985	1.46217	0.980147
Ashuapmushuan	114	0.6093	1997	-1.6565	-1.11914
Assiniboine	172	0.1336	2005	-0.543962	-1.00343
Athabasca	137	0.3593	2002	-0.701957	-1.14718
Attawapiskat	104	0.7437	2005	-2.17236	-2.58579
AuSable	NA	NA	NA	NA	NA
Austin	136	0.3684	1990	-0.532091	0.047966
AuxSables	177	0.1139	2002	-0.860826	-0.079588
Baker	148	0.2697	2004	1.20192	0.652933
Barren	183	0.09349	2002	0.178643	0.621823
Batchawana	94	0.8913	1983	-0.732	-0.204083
Battle	95	0.8761	2012	-1.08306	-1.395
BayDuNord	99	0.816	1998	-1.22522	-0.730238
Bear	211	0.03409	2004	0.27044	-0.365
Beaver	166	0.1609	1994	0.1706	-0.88704
Beaver2	206	0.04125	1993	1.06236	0.342923
Betsiamites	82	1	1983	-0.44825	1.16125
BigBlue	126	0.4682	1997	0.019667	0.501591
Bighorn	151	0.2485	2004	-0.40008	-0.838933
BigSioux	124	0.4901	2011	-0.228594	0.402
BigThompson	64	1	2011	0.003156	0.32275
BillWilliams	119	0.5477	1994	-0.114533	0.26788
Birchbank	283	0.001317	1998	0.248316	-0.719048
Black	226	0.01871	1993	0.474143	-0.302
Black_AR	207	0.03972	2004	-0.41644	0.263
Blackstone	211	0.03409	1992	0.297	-0.70837
BlackWarrior	288	0.001015	2001	1.764	0.733833
Blue	101	0.7867	1993	0.008857	-0.318231
Boise	120	0.5358	1985	-0.3385	-1.09656
Bow	137	0.3593	1985	-1.055	0.127529
Bow2	145	0.2923	1987	-0.491375	0.076875
Brazeau	187	0.08166	2010	2.53671	0.931
Brazos	84	1	1989	-0.9946	-0.2004
Broad	112	0.635	1983	0.614333	1.017
Brownsville	175	0.1215	2004	0.6862	1.28493
Bruneau	80	1	1993	-0.907643	-0.495885
Buford	336	6.555e-05	1997	3.90444	2.80373
Burntwood	113	0.622	2000	-1.75843	-2.02268
Caballo	235	0.0128	2000	0.03819	-0.593789
CachelaPoudre	93	0.9067	1995	-0.479688	0.160583
Caloosahatchee	180	0.1033	2013	0.065441	1.804
Campbell	NA	NA	NA	NA	NA
Canadian	129	0.4365	2005	1.64585	1.30471
CaneyFork_TN	212	0.03279	2001	1.44114	0.711333
CapeFear	92	0.9222	1985	-0.8715	-0.092853
CapeFear2	178	0.1103	1995	-0.204562	0.515208
CapeFear3	94	0.8913	1995	-0.030625	0.169583
Catawba	323	0.0001435	2000	2.0267	0.712263
Chadakoin	147	0.2771	1996	0.445294	-0.017913
Chattahoochee	369	7.806e-06	1994	3.41873	1.71476
Chaudiere	176	0.1177	1999	-0.69505	0.150579
Cheatham	283	0.001317	2002	1.29909	0.171471
Chelan	159	0.1981	2012	0.489939	1.20586
Cheticamp	79	1	2006	-0.893222	-0.5491
Cheyenne	117	0.5718	2000	-0.040524	0.430105
Chicoutimi	160	0.1924	2007	0.479821	-0.024364
Chippewa	324	0.0001353	2000	1.16724	0.134053
Chippewa2	239	0.01077	2000	1.62641	0.191421
Choctawhatchee	137	0.3593	2004	-0.177174	-0.486267
Churchill	102	0.7723	2015	-2.54606	-1.144
Churchill_MB	131	0.4163	2000	-1.83382	-2.50722
Churchill_NL	347	3.297e-05	1996	2.97382	1.15257
Churchill_SK	171	0.1379	2000	0.053619	-0.496684
Churchill2_NL	120	0.5358	1987	-0.175875	0.3297
Cimarron	59	1	1982	-1.34867	0.234919
Cisco	120	0.5358	2001	-0.852182	-0.333222
Clarion	333	7.876e-05	1996	1.95841	0.935435
ClarkFork	195	0.06174	1996	-0.353177	-0.881522
Clearwater	151	0.2485	1990	0.405545	-0.172517
Clinch	196	0.05958	2007	2.54071	1.85058
Clinch2	248	0.00721	2001	2.53582	1.92189
Clyde	348	3.094e-05	1993	1.24121	-0.520231
Coal	119	0.5477	2003	-0.551125	-0.002125
Colorado_TX	69	1	2014	0.310343	0.0012
Columbia	92	0.9222	1989	0.2925	0.040733
Concho	179	0.1067	1998	-0.182263	0.547667
Conestoga	108	0.6882	2003	-1.34337	-0.679438
Congaree	228	0.01722	1991	1.33067	0.63636
Connecticut	255	0.005225	2000	0.894714	0.223632
Coosa	312	0.0002718	2007	2.01	0.7924
Coosawattee	266	0.003094	2007	1.59771	0.63625
Coulonge	NA	NA	NA	NA	NA
Cowlitz2	383	2.98e-06	1998	-0.408211	1.32533
CtrHillDam	273	0.002191	2006	2.69037	1.40162
Cumberland	291	0.0008656	2002	1.43961	0.252647
Cumberland2	313	0.0002567	2002	1.95617	0.703471
Cumberland3	305	0.0004035	2002	1.53891	0.242471
Cumberland4	341	4.81e-05	2006	1.37063	-0.289846
Dalles	324	0.0001353	2005	1.90281	0.694929
Dan	203	0.04614	1999	1.6483	1.08395
Davis	121	0.5242	1986	0.384857	0.82297
Delaware	105	0.7296	2002	-0.039391	0.317118
DesChutes	82	1	1997	0.233722	0.083364
DesMoines	115	0.5966	1998	0.183579	-0.466238
Duck	76	1	2001	-0.183364	-0.580556
Eagle	166	0.1609	1989	-1.34245	-1.8729
EarFalls	102	0.7723	1992	-0.292083	-0.592556
Eastmain	NA	NA	NA	NA	NA
Econfina	139	0.3416	1999	-0.6864	-1.2449
Eel	52	1	1993	-0.135929	-0.3975
Elbow	131	0.4163	1998	0.502944	-0.018714
Elk2	212	0.03279	1993	1.45429	0.993105
Elk3	190	0.07363	2006	2.79308	2.21369
Elkhorn	98	0.8309	1992	0.389154	-0.081741
English	152	0.2417	2001	0.517409	-0.017667
Escambia	142	0.3163	2009	0.198033	-0.2654
Escanaba	110	0.6613	2014	-0.431829	0.3588
Etowah	368	8.35e-06	2001	3.72095	2.63761
Exploits	175	0.1215	1990	-0.087818	0.358241
Fairford	228	0.01722	2003	-0.393208	0.1526
Falcon	177	0.1139	1988	-0.264667	0.484355
Feather	147	0.2771	2010	0.507645	-0.161
Flambeau	72	1	2007	0.128143	0.00925
FlamingGorge	154	0.2286	1989	0.5649	0.005567
Flathead	341	4.81e-05	2000	0.774053	-0.759526
Flint	86	1	2005	0.010962	-0.414929
Florence	NA	NA	NA	NA	NA
Fontana	180	0.1033	1989	2.9059	2.38973
Fontenelle	167	0.156	1994	-0.3216	-0.9488
FortPeck	180	0.1033	1988	0.440444	-0.487517
Fraser	56	1	1999	-1.67535	-1.5878
French	112	0.635	2009	-1.47297	-1.8422
FrenchBroad	175	0.1215	2014	2.85714	1.1592
Gander	176	0.1177	2005	-1.11708	-0.337214
Garrison	NA	NA	NA	NA	NA
Gatineau	222	0.02205	2001	-0.060955	-0.842556
Gauley	106	0.7157	1985	-0.091333	0.738706
Geikie	204	0.04446	1993	-1.32821	-2.10135
Genesee	91	0.9378	1996	0.224412	-0.130478
Gila	124	0.4901	1991	-0.955833	-0.363964
Grand	120	0.5358	2009	0.150967	-0.7069
Grand_MI	109	0.6747	1988	-0.915889	-0.37529
GrandCoulee	262	0.003753	2005	2.99965	2.02686
GrandeBaleine	115	0.5966	2008	-2.64052	-1.8348
Grass	87	1	2010	-1.82964	-2.20489
GreatMiami	109	0.6747	2004	-0.35148	-0.053333
Green	183	0.09349	1992	-0.652692	-1.02852
Green_KY	102	0.7723	1987	0.15275	-0.300344
Greenbrier	71	1	1990	-0.391727	0.106931
Guadalupe	102	0.7723	1993	0.078571	0.217231
Gunnison	98	0.8309	2000	-0.515524	-0.041421
Halfway	198	0.05543	2003	-0.103417	-1.10906
Hayes	102	0.7723	2001	-1.51236	-0.900444
Hiwassee	154	0.2286	1987	1.7405	1.4095
Hiwassee2	150	0.2554	1993	2.39177	1.86423
Holston	178	0.1103	1999	2.955	2.39485
Hoover	371	6.818e-06	2002	3.57343	2.74588
Housatonic	381	3.427e-06	2000	2.35048	0.574
Hudson	151	0.2485	1992	0.186462	-0.189652
Humber	286	0.001127	2009	1.7003	1.277
Humboldt	65	1	2004	-1.4442	-1.6054
Huron	126	0.4682	1999	0.05805	-0.31595
Illinois	85	1	2013	-1.16668	-0.593667
Illinois_OK	115	0.5966	2010	1.94839	1.53189
Imperial	181	0.09993	2008	-0.11269	1.029
Inhabitants	136	0.3684	2005	-0.547962	-1.36114
Iowa	108	0.6882	1995	-0.423187	-0.221708
James	107	0.7019	2004	0.31248	-0.398867
James_SD	98	0.8309	2015	-1.15417	0.02075
JohnDay	166	0.1609	2005	-0.958583	-0.149214
Johnson	146	0.2847	2005	0.153308	-0.677
Jordan	123	0.5013	2010	0.066452	-0.726444
Juniata	67	1	2008	0.032345	0.482545
Kaministiquia	96	0.8609	1995	-0.171187	0.169042
Kamsack	191	0.07111	2004	-0.74584	-1.19247
Kananaskis	236	0.01227	2011	2.89784	0.456625
Kanawha	125	0.479	1994	0.730467	0.36264
Kansas	109	0.6747	1996	-0.296235	0.422783
Kaskaskia	184	0.09041	2003	-0.100125	-0.799875
Kemano	87	1	2002	0.995261	0.676471
Kennebec	114	0.6093	1991	0.44275	0.14975
Kennebec2	87	1	1992	0.560077	0.254963
Kentucky	128	0.4469	1991	0.527083	0.172692
Kiamichi	101	0.7867	1997	-0.221778	0.414409
Kiskiminetas	125	0.479	1986	0.853714	0.085758
Kittanning	170	0.1423	1997	0.546722	-0.150136
Klamath	106	0.7157	2005	-0.048261	-0.642
Klamath2	135	0.3777	1988	-0.443111	0.039742
Klamath3	162	0.1814	2003	-0.074625	0.353875
Kootenai	325	0.0001275	1994	2.26333	0.73444
Kootenai2	359	1.519e-05	1998	1.95705	0.444095
Kootenay	301	0.0005037	2002	0.132391	-0.876529
Lackawanna	71	1	2000	-0.062571	-0.747316
Lackawaxen	84	1	2015	-0.65225	-2.148
LaGrande	198	0.05543	1992	2.00385	2.71948
Lahave	86	1	2002	-0.266043	0.023118
Langtry	118	0.5597	1991	0.188083	0.422714
Laramie	85	1	2004	-0.03468	-0.390867
Laurel	288	0.001015	1993	1.75314	0.499615
LeesFerry	198	0.05543	1987	1.51	3.17787
Lehigh	113	0.622	1987	0.72625	0.0975
Lewis	69	1	2012	0.593879	0.829714
Liard	177	0.1139	2010	-1.13761	-2.77422
Licking	113	0.622	2000	-0.093286	0.253316
Lievre	NA	NA	NA	NA	NA
Lillooet	116	0.5842	1985	-1.488	-0.297875
Little	132	0.4064	1997	1.23656	1.52032
Little_VT	197	0.05747	2000	1.77743	0.94679
LittleColorado	215	0.02917	2010	-0.372323	-2.31922
LittleMissouri	131	0.4163	2008	-0.497724	-1.33773
LittleSandy	104	0.7437	2009	-0.1915	0.5092
LittleTenn	236	0.01227	1989	2.8539	2.057
Loup	87	1	1986	0.37	-0.016091
Madawaska	155	0.2222	1990	1.49473	1.9339
Madison	108	0.6882	2007	0.123545	-0.223417
Manic	168	0.1513	2005	1.83958	1.13207
Manitou	206	0.04125	1991	0.640667	-0.09775
Marias	152	0.2417	1999	-0.89515	-0.30805
Marietta	340	5.119e-05	1997	2.01817	0.979727
Maumee	139	0.3416	1990	0.594818	0.091586
McKenzie	179	0.1067	1992	0.510077	-0.082296
Mecatina	NA	NA	NA	NA	NA
Menominee	294	0.0007372	2001	1.31782	0.294389
Merrimack	88	0.985	1993	0.207929	-0.104731
Mersey	125	0.479	1998	-1.40837	-1.27706
Mica	103	0.7579	2002	2.19223	1.87976
Michipicoten	355	1.973e-05	2004	2.97068	0.512333
MidMississippi	80	1	2005	-0.316038	-0.658143
Milk	148	0.2697	2005	-0.952808	-0.4834
Minnesota	179	0.1067	1990	-0.996182	-1.80076
Miramichi	162	0.1814	1992	-1.02462	-0.316444
Mississagi	313	0.0002567	1994	2.05721	0.432188
Mississagi2	225	0.0195	2008	1.18197	0.9885
Mississagi3	212	0.03279	2003	1.11607	1.59312
Mississagi4	269	0.002671	1994	2.38553	1.7455
Mississippi	109	0.6747	2003	-0.595217	-0.24775
Missouri	72	1	2013	-0.414824	-0.849
Missouri_ND	168	0.1513	1989	-0.0859	-0.8433
Mistassibi	128	0.4469	1997	-1.14828	-0.639211
Mistassini	128	0.4469	1997	-0.995056	-0.684809
Moberly	80	1	2011	-1.84247	-2.70737
Mohawk	222	0.02205	1997	0.331278	-0.260909
Moisie	154	0.2286	1995	-1.2725	-1.09455
Mongaup	NA	NA	NA	NA	NA
Monongahela	163	0.1761	1990	1.08746	0.499379
Montreal	178	0.1103	2011	2.89803	1.98737
Montreal2	325	0.0001275	2005	3.4635	1.34169
Moose	110	0.6613	1987	-0.39525	-0.015156
MountainFork	145	0.2923	1990	2.07673	1.80107
Myakka	122	0.5126	2005	-0.891423	-1.49993
Namakan	66	1	2007	-3.03164	-3.48675
Natashquan	141	0.3246	2006	-1.03268	-0.589
Nautley	90	0.9534	1991	-2.79708	-2.94193
NE_Margaree	97	0.8458	2012	-1.02412	-0.249429
Nechako	66	1	2015	0.164361	0.74525
Nechako2	112	0.635	1995	-1.2634	-1.83483
Nechako3	64	1	2015	-2.08458	-1.33325
Nechako4	161	0.1868	1994	-1.83853	-2.5854
Neches	202	0.04789	2007	-0.677893	0.258083
Neches2	NA	NA	NA	NA	NA
Nelson	285	0.001187	2004	3.36644	2.16593
Neosho	122	0.5126	2009	0.4225	-0.1379
Neuse	184	0.09041	2001	-1.041	-0.410722
New	295	0.0006986	1990	2.632	1.32314
Niagara	302	0.0004767	2001	3.22896	2.49722
Niobrara	202	0.04789	2003	-0.2305	0.391062
Nipigon	NA	NA	NA	NA	NA
Nisqually	100	0.8013	1999	0.62075	0.37905
Noire	NA	NA	NA	NA	NA
NorthAnna	125	0.479	1996	0.551412	0.034043
NorthPlatte	186	0.08449	2003	-0.638792	-1.20231
NorthSantiam	114	0.6093	1991	0.469083	0.079036
NorthSask	219	0.02488	1996	1.23365	0.382217
NorthSask2	105	0.7296	1996	0.076353	-0.19913
NorthSask3	175	0.1215	2010	1.28368	0.243889
Nottaway	153	0.2351	2004	-2.12	-1.46336
Nueces	130	0.4263	2001	0.543818	0.093111
Obey	237	0.01175	1994	0.762333	2.43344
Ochlockonee	115	0.5966	2004	0.449917	0.188067
Ocklawaha	204	0.04446	2007	0.431571	-0.243417
Ocmulgee	132	0.4064	2004	0.7412	-0.075067
Ocoee	166	0.1609	2008	1.721	0.631364
Oconee	178	0.1103	1995	1.1755	0.612458
Ogeechee	136	0.3684	1987	-1.47263	-0.597969
Ohio	59	1	2002	-0.259478	-0.068235
Ohio2	119	0.5477	1998	-0.264789	-0.578952
Okanagan	210	0.03542	1995	-0.10475	-0.679
Oldman	85	1	1995	-0.062923	-0.26175
Oostanaula	191	0.07111	1992	0.788077	0.192185
Osage	137	0.3593	1986	1.212	1.76367
Oswegatchie	241	0.009861	1996	0.285529	-0.383957
Oswego	129	0.4365	1992	0.042308	-0.350704
Ottauquechee	115	0.5966	1993	-0.296786	0.285038
Ottawa	109	0.6747	1989	-0.6056	-0.976867
Ottawa_DJ	225	0.0195	2004	0.56724	-0.3666
Ottawa2	166	0.1609	2007	-1.63648	-2.3845
Ottawa3	124	0.4901	1987	0.734375	0.41225
Ouachita	103	0.7579	2014	0.633303	-0.01
Ouachita2	137	0.3593	2011	1.03497	0.01425
Outardes	247	0.007544	1996	1.33088	0.562913
Owyhee	147	0.2771	1998	-0.229368	-0.748476
Paducah	266	0.003094	2007	1.04296	0.182167
Parker	214	0.03033	2009	2.06137	2.7563
Pascagoula	95	0.8761	1998	-0.501947	-0.034905
Patoka	114	0.6093	2007	0.276786	0.715
Pawcatuck	174	0.1254	2005	-0.308154	0.1665
Pawtuxet	187	0.08166	1992	0.428154	-0.663741
Payette	117	0.5718	1994	-0.111267	-0.57904
Peace	129	0.4365	2000	1.57314	1.2871
Peace_FL	208	0.03824	1993	0.094357	-0.611615
Peace2	165	0.1658	1986	0.863667	1.49345
Peace3	130	0.4263	2005	1.44246	1.15677
Peace4	NA	NA	NA	NA	NA
Peace6	93	0.9067	2010	0.947613	0.773625
Peace8	87	1	1992	-0.626923	-0.191692
Pearl	187	0.08166	1996	-1.00353	-0.376957
Pecos	124	0.4901	2013	0.016941	-1.17117
PeeDee	249	0.00689	2006	1.70244	0.848308
Pemigewasset	83	1	2008	-0.825759	-0.390182
PendOreille	176	0.1177	1999	-0.117056	0.5246
Penobscot	131	0.4163	2008	-0.173069	0.283545
Perdido	199	0.05346	2002	0.681696	0.020353
Peribonca	182	0.09667	1989	-0.043	0.800133
Peribonca2	158	0.2039	1993	0.034429	0.551
Peribonca3	220	0.0239	2003	0.316	0.8195
Peshtigo	177	0.1139	1996	0.351706	-0.294348
Pine	75	1	1992	-0.890077	-0.361741
PineFalls	308	0.0003411	1993	1.12486	-0.635192
Platte	149	0.2625	2012	-0.248303	0.512429
PommeDeTerre	78	1	1995	0.024125	0.192125
Potomac	115	0.5966	2009	-0.105	0.3579
PriestRapids	296	0.0006618	2005	2.51715	1.39836
Provo	183	0.09349	1998	0.053737	-0.52819
Putah	183	0.09349	2006	0.283148	-0.380462
QuAppelle	143	0.3081	1998	-0.55679	-1.22595
Rainy	96	0.8609	2001	-0.080773	-0.476778
Rainy2	231	0.01519	2002	-0.066087	-1.117
Rappanhannock	106	0.7157	2001	-0.538045	-1.10833
Raquette	169	0.1467	1992	0.660615	0.00164
Red	106	0.7157	1995	-0.076125	0.336125
Red_MB	91	0.9378	1992	-1.30339	-1.97155
RedCedar	75	1	1982	0.982	0.239541
RedDeer	132	0.4064	2005	-0.306846	-0.837
Reindeer	75	1	2014	-1.27197	-0.8184
Republican	180	0.1033	2009	0.324867	-0.2334
Restigouche	122	0.5126	1997	-0.831167	-0.321864
Revelstoke	215	0.02917	1988	1.62922	2.67617
Richelieu	182	0.09667	1992	-1.02077	-1.92759
RioGrande	158	0.2039	1989	0.3535	-0.477067
Roanoke	161	0.1868	1992	1.65423	1.08082
Rock	167	0.156	1994	0.095933	-0.30336
Rogue	86	1	2013	0.162882	0.770333
Rogue2	60	1	1990	0.514636	0.356552
Romaine	221	0.02296	2004	-1.29992	-1.07225
Roseway	111	0.6481	2006	-0.731111	-1.06062
Rupert	NA	NA	NA	NA	NA
Russian	123	0.5013	2010	0.342161	-0.254444
Sabine	229	0.01652	2010	1.68342	0.587778
Sabine2	253	0.005734	2008	1.96341	0.684455
Sac	160	0.1924	1991	2.30967	1.68843
Sacandaga	292	0.0008207	1991	1.96983	-0.010393
Saco	139	0.3416	2005	-0.797192	-0.366214
Sacramento	125	0.479	1992	0.038385	-0.455519
Saguenay	210	0.03542	2003	-0.189708	0.51325
Salmon	172	0.1336	1998	1.70968	1.40557
Salmon_ID	177	0.1139	1992	-0.559462	-1.20819
Salt	115	0.5966	1984	0.1908	1.1374
Salt_AZ	112	0.635	1983	0	0.665694
Saluda	330	9.447e-05	1995	1.74362	0.297667
SanAntonio	89	0.9692	1996	-0.056	-0.222174
SanJoaquin	73	1	1986	-0.886714	-0.296152
SanJuan	73	1	1997	-0.2225	-0.158545
SantaAna	98	0.8309	2013	-1.03631	-2.4775
SantaFe	142	0.3163	1995	-1.34619	-1.00829
Santee	123	0.5013	1995	0.01125	0.346174
Saranac	197	0.05747	1990	0.263273	-0.262828
Saskatchewan	165	0.1658	2010	1.89323	0.842667
Satilla	141	0.3246	2002	-1.21557	-0.645118
Savannah	329	0.0001003	2000	1.95481	0.417368
Schuylkill	214	0.03033	1991	0.45325	-0.626107
Scioto	98	0.8309	2004	-0.28804	0.115867
Seal	174	0.1254	1997	-3.44728	-2.31932
Seine	187	0.08166	2003	1.23754	0.033313
Severn	NA	NA	NA	NA	NA
Sevier	188	0.0789	2006	-0.185889	0.240308
SFHolston	197	0.05747	1986	3.46286	2.68506
SFHolston2	235	0.0128	2006	2.37867	1.24431
Shasta	157	0.2099	2000	-0.413714	0.345
Shenandoah	145	0.2923	1988	0.700222	0.070032
Sheyenne	85	1	2008	-0.659414	-0.972364
Skagit	165	0.1658	2002	0.905783	0.487765
Skeena	165	0.1658	2001	-1.13127	-0.602333
Slave	133	0.3966	2008	-0.854207	-0.4156
Smith	171	0.1379	2014	3.977	2.4222
Smith2	246	0.007892	1999	3.4518	2.75915
Snake	246	0.007892	2009	1.22667	-0.138
Snohomish	192	0.06866	1997	0.296667	-0.445864
Souris	243	0.009026	1998	-0.182842	-1.05224
SouthPlatte	109	0.6747	1986	-0.958571	-0.359
SouthSantiam	123	0.5013	2004	0.17648	-0.323308
SouthSask	228	0.01722	1993	0.206714	1.06708
Spanish	NA	NA	NA	NA	NA
Spanish2	NA	NA	NA	NA	NA
Spokane	123	0.5013	2006	-0.247963	-0.779231
Stanislaus	189	0.07623	1996	0.068529	-0.909652
Staunton	124	0.4901	1999	0.9047	0.0657
StCroix	127	0.4575	1992	-0.051846	-0.435481
StCroix_ME	68	1	2015	0.091	-0.21975
Steinhatchee	120	0.5358	1997	0.039778	-0.3615
StJohn	328	0.0001066	1993	1.39329	0.070346
StJohns	167	0.156	1990	0.532273	-0.167483
StJoseph	186	0.08449	1995	0.008188	-0.618167
StLawrence	209	0.03681	2002	0.753739	0.180706
StLouis	129	0.4365	1992	0.003615	-0.398222
StMarys	121	0.5242	1990	-0.243091	0.135207
StMarys_NS	152	0.2417	2007	0.250714	-0.905833
StMaurice	210	0.03542	1999	-0.4765	0.24615
Stones	211	0.03409	2006	2.02552	1.33062
StRegis	124	0.4901	1987	0.52225	-0.051433
Stuart	38	1	1985	-2.72767	-3.22576
Sturgeon	208	0.03824	1990	0.958091	0.032759
Sulphur	66	1	1983	-1.08775	0.002278
Susquehanna	340	5.119e-05	1997	2.01817	1.01323
Suwannee	120	0.5358	2002	-0.814087	-1.43735
SW_Margaree	76	1	1985	-1.986	-1.13756
Tallapoosa	291	0.0008656	2006	2.101	0.974846
Tallassee	322	0.0001522	2005	2.42046	1.37443
Tennessee	NA	NA	NA	NA	NA
Tensas	117	0.5718	1996	0.125765	-0.219348
ThePas	314	0.0002424	2001	-0.133857	-1.35811
Thompson	192	0.06866	1997	-1.96178	-2.66054
Tickfaw	219	0.02488	1998	0.719471	-0.473667
Tittabawassee	270	0.002543	1999	2.0861	1.2761
Tobesofkee	149	0.2625	2004	0.4898	-0.1084
Toccoa	146	0.2847	1999	1.01325	1.35005
Tombigbee	127	0.4575	2008	0.231655	-0.036909
Trinity	65	1	2001	-0.047591	0.029833
Truckee	123	0.5013	1999	-0.2453	0.398
Tuckasegee	103	0.7579	2004	1.01209	0.518933
Tuolumne	142	0.3163	1987	0.645625	-0.222813
Tusket	113	0.622	1999	-0.177368	-0.005385
Ugjoktok	110	0.6613	1999	-1.93858	-1.14095
Umpqua	86	1	2009	0.113067	-0.5009
UpperAll	116	0.5842	2007	-0.210458	-0.456583
UpperAndro	149	0.2625	1994	0.690333	0.30168
UpperArkansas	80	1	1993	-0.066214	0.075269
UpperBrazos	102	0.7723	1987	0.758375	0.170719
UpperCan	134	0.3871	1992	0.518923	-0.155
UpperCol	123	0.5013	1998	-0.062	0.570524
UpperConn	318	0.0001924	1991	2.05958	0.449214
UpperCoosa	258	0.004539	1993	2.25379	1.43431
UpperDel	93	0.9067	2016	0.43627	-0.652
UpperHudson	103	0.7579	2014	0.138371	0.717
UpperMerr	113	0.622	2010	-0.195774	0.15
UpperMissouri	170	0.1423	2007	-0.170536	-0.747
UpperPD	243	0.009026	2006	2.07759	1.18762
UpperRed	229	0.01652	1996	1.14467	1.69596
UpperRioGrande	77	1	2000	-0.381048	-0.104474
UpperRoanoke	215	0.02917	1988	2.74112	0.463129
UpperSnake	176	0.1177	1993	-0.431643	-0.9535
UpperTrinity	123	0.5013	2002	-0.527696	0.009529
Verdigris	127	0.4575	2000	0.129762	-0.237789
Virgin	118	0.5597	2001	0.145727	0.442722
Wabash	101	0.7867	2010	-0.71971	-1.03556
Walker	202	0.04789	1998	-0.214526	0.472
Wallenpaupack	337	6.164e-05	2004	3.27548	2.22342
Watauga	268	0.002806	1999	2.98315	2.05245
Wateree	111	0.6481	1982	2.43933	0.728057
WBDel	89	0.9692	1986	0.766571	0.269545
Weber	113	0.622	1988	-0.484	-0.006742
WestCanada	148	0.2697	1989	0.6693	-0.2163
WestPoint	251	0.006288	2000	3.68624	2.82221
White	74	1	2003	0.754667	0.427
White_SD	143	0.3081	2004	0.17372	-0.391467
White2	143	0.3081	2006	1.71344	1.31623
Whitewater	91	0.9378	2010	0.252677	0.660889
Wichita	54	1	1993	0.084071	0.075923
Willamette	100	0.8013	1991	-0.312417	-0.07975
Wind	147	0.2771	1990	0.484636	-0.314828
Winisk	187	0.08166	2000	-1.46787	-1.72589
Winnipeg	101	0.7867	1988	-0.404	-0.957379
Winnipeg2	148	0.2697	1995	-0.5345	-1.12117
Winnipesaukee	82	1	2011	-0.506406	-0.075625
Winooski	128	0.4469	1989	0.4439	-0.097333
Wisconsin	212	0.03279	1991	0.443167	-0.303893
Withlacoochee	248	0.00721	2009	-0.6	-2.3625
WolfCkDam	289	0.0009625	2002	2.9077	1.27712
Yadkin	103	0.7579	2008	-0.350241	0.22
Yakima	112	0.635	1990	0.368364	0.045483
Yakoun	230	0.01584	1999	-0.887211	0.30035
Yalobusha	NA	NA	NA	NA	NA
Yampa	92	0.9222	2003	-0.78	-0.43
Yellowstone	NA	NA	NA	NA	NA
Youghiogheny	183	0.09349	2000	0.340095	-0.508684
Yuba	66	1	1997	0.306889	0.500909
