# Supplementary material for: Vanishing weekly hydropeaking cycles in American and Canadian rivers
Source: Nat Commun. 2021 Dec 9;12:7154. doi: 10.1038/s41467-021-27465-4 (PMC8660798; doi:10.1038/s41467-021-27465-4)
Supplement: Supplementary file 5 — Supplementary Data 2 [file 41467_2021_27465_MOESM5_ESM.xlsx]

## Sheet: SupplementaryTable2_R1
Site	Code	Gauge I.D.	Lat (°N)	Lon (°W)	Gauged Area (km²)	Starting Year	Ending Year	Percentage Data Infilled	Mean WHI
Abitibi	ab	04ME003	50.6028	81.4144	27500	1960	2019	0	1.03083
Abitibi2	ai	04MC001	48.7622	80.6686	13300	1920	2019	0	1.14941
Abitibi3	ii	04MC002	48.75	80.5833	9950	1949	2019	0	1.11447
AbitibiCanyon	yi	04ME002	49.8819	81.5667	22900	1933	2019	0	1.19241
Alabama	aa	02420000	32.4114	86.4083	39705	1927	2019	0.0101471	1.20229
Alabama2	a2	02428400	31.615	87.5506	55615	1930	2019	0.00304414	0.481796
Alafia	af	02301500	27.8719	82.2114	868	1933	2019	0	-0.0397857
Albany	al	04HA001	51.3306	83.8333	118000	1964	2019	0	-1.63447
Allegheny	ay	03049500	40.6153	79.7186	29544	1938	2019	0	0.109699
Altamaha	ah	02226000	31.6544	81.8281	35224	1932	2019	0	-1.01814
American	am	11446500	38.6356	121.227	4890	1920	2019	0	0.336993
Amistad	ad	08450900	29.425	101.041	318939	1954	2019	0	0.178983
Androscoggin	an	01059000	44.0722	70.2081	8451	1929	2019	0.00296983	1.04885
Annapolis	ao	01DC005	44.9492	65.0292	546	1964	2019	0	-0.01768
Apalachicola	ap	02358700	30.425	85.0314	45584	1957	2019	0.0347664	-0.0786729
Arkansas	ar	07164500	36.1406	96.0061	192851	1926	2019	0	1.05246
Ashuapmushuan	au	02RF001	48.6864	72.4881	15300	1953	2019	0	-1.36096
Assiniboine	as	05MJ001	49.868	97.4053	162000	1920	2019	0.0027126	-0.704806
Athabasca	at	07DA001	56.7803	111.402	133000	1957	2019	0.309805	-0.89123
Attawapiskat	aw	04FC001	53.0911	85.0722	36000	1965	2019	0	-2.33312
AuSable	u4	04275500	44.4514	73.6425	1155	1920	2019	0	-0.32871
Austin	a1	08158000	30.2461	97.68	101033	1920	2019	0.0027126	-0.111509
AuxSables	ax	02CE002	46.2147	82.0706	1340	1920	2019	0.0541038	-0.528743
Baker	bk	12193400	48.5406	121.742	769	1944	2019	0	0.996
Barren	b3	03314500	37.0028	86.4328	4789	1938	2019	0	0.421787
Batchawana	w1	02BF001	47.0033	84.5156	1230	1967	2019	0	-0.256891
Battle	ba	05FE004	52.8564	110.019	25100	1978	2019	0	-1.13776
BayDuNord	bn	02ZF001	47.7467	55.44	1170	1951	2019	0	-0.958741
Bear	bc	10092700	42.013	111.921	12650	1970	2019	0.00546448	0.0321406
Beaver	bg	03105500	40.8886	80.3372	5789	1932	2019	0	-0.490417
Beaver2	b2	04258000	43.8972	75.4042	754	1930	2019	0	0.594734
Betsiamites	be	02SB004	49.1756	69.2272	16100	1951	2019	0.0943184	1.00029
BigBlue	bl	06887000	39.2372	96.5711	24967	1951	2019	0	0.284703
Bighorn	bh	06287000	45.3169	107.919	50950	1934	2019	0.00317702	-0.564674
BigSioux	bx	06485500	42.8375	96.5616	20407	1929	2019	0	-0.102445
BigThompson	by	06741510	40.3786	105.061	1375	1979	2019	0	0.0670466
BillWilliams	bm	09426000	34.2308	113.608	11999	1940	2019	0	0.124449
Birchbank	bb	08NE049	49.1778	117.718	87400	1937	2019	0	-0.259499
Black	kb	04260500	43.9856	75.9247	4828	1920	2019	0	-0.0303189
Black_AR	bj	07072500	36.1025	91.0978	19088	1930	2019	0	-0.161641
Blackstone	bt	01112500	42.0061	71.5036	1077	1929	2019	0	-0.381622
BlackWarrior	ww	02465000	33.2092	87.59	12484	1929	2019	0.0327576	1.30047
Blue	eu	09057500	39.8803	106.333	1546	1938	2019	0	-0.203773
Boise	bi	13206000	43.6606	116.279	7182	1938	2019	0	-0.98289
Bow	bo	05BH004	51.05	114.051	7870	1920	2019	0	-0.0498049
Bow2	bw	05BN012	50.0472	111.591	25300	1964	2019	0	-0.0367568
Brazeau	bz	05DD005	52.9125	115.364	5660	1957	2019	0	2.17548
Brazos	br	08116650	29.3495	95.5822	117427	1968	2019	0	-0.313877
Broad	bf	02161000	34.2431	81.3197	12406	1980	2019	0	0.985989
Brownsville	bv	08475000	25.8764	97.4542	456700	1934	2019	0	0.910777
Bruneau	b1	13168500	42.7711	115.72	6957	1944	2019	0	-0.639945
Buford	bd	02334430	34.1569	84.0789	2694	1942	2019	0.0901682	3.29896
Burntwood	bu	05TG001	55.7419	97.8956	18500	1958	2019	0	-1.88398
Caballo	cb	08362500	32.8852	107.293	79513	1938	2019	0	-0.262033
CachelaPoudre	c0	06752260	40.5881	105.069	2922	1975	2019	0	-0.0955942
Caloosahatchee	oe	02292900	26.7214	81.6933	1000	1966	2019	0.572981	0.326258
Campbell	cr	08HD003	50.0381	125.295	1470	1949	2019	0.0114155	-0.15856
Canadian	ca	07245000	35.2622	95.2369	122462	1939	2019	0	1.52641
CaneyFork_TN	k5	03422500	35.8077	85.6337	4346	1920	2019	0.0866648	1.11272
CapeFear	cf	02105769	34.4044	78.2936	13610	1970	2019	0.0107147	-0.209674
CapeFear2	fc	02102500	35.4061	78.8133	8972	1924	2019	0	0.227393
CapeFear3	f3	02105500	34.8356	78.8236	12567	1937	2019	0	0.0895024
Catawba	c5	02146000	34.9847	80.9742	7899	1942	2019	0	1.38634
Chadakoin	k3	03014500	42.1125	79.2039	502	1935	2019	0	0.17895
Chattahoochee	ce	02343801	31.2593	85.1111	21264	1929	2019	0	2.35376
Chaudiere	c4	02PJ005	46.5878	71.2164	5820	1920	2019	0.0125964	-0.283072
Cheatham	h1	03435000	36.3156	87.2194	36682	1955	2019	0.136986	0.819958
Chelan	hc	12452500	47.8347	120.012	2393	1920	2019	0	0.615262
Cheticamp	c7	01FC002	46.6414	60.9461	190	1959	2019	0	-0.800108
Cheyenne	cz	06423500	44.0811	102.401	32838	1929	2019	0.0583287	0.183018
Chicoutimi	c3	02RH015	48.3042	71.1944	3390	1920	2019	0	0.33759
Chippewa	cp	05369500	44.631	91.9713	23336	1929	2019	0.017819	0.676535
Chippewa2	iw	05365500	44.9267	91.4108	14633	1920	2019	0	0.869038
Choctawhatchee	cw	02366500	30.4508	85.8983	11355	1931	2019	0	-0.299154
Churchill	cu	06CD002	55.6475	104.736	119000	1964	2019	0	-2.40578
Churchill_MB	cm	06EA006	56.1475	100.459	230000	1951	2019	0	-2.18018
Churchill_NL	cc	03OD005	53.5361	63.9642	69200	1957	2019	0.00433689	1.92662
Churchill_SK	ch	06EA002	55.5247	102.316	212000	1928	2019	0	-0.207719
Churchill2_NL	c2	03OE001	53.248	60.785	92500	1954	2019	0	0.22326
Cimarron	c1	07159100	35.9517	97.9142	40945	1973	2019	0	0.116225
Cisco	ci	09180500	38.8105	109.293	62149	1923	2019	0	-0.618605
Clarion	cv	03030500	41.1925	79.4403	2463	1948	2019	0	1.3702
ClarkFork	cg	12389000	47.4292	114.856	51707	1920	2019	0	-0.656983
Clearwater	cl	13341050	46.5003	116.392	20658	1964	2019	0	-0.0136138
Clinch	cn	03533000	36.2156	84.0822	7545	1920	2019	0.00821169	2.33371
Clinch2	h2	03535112	35.8853	84.3008	8658	1936	2019	0	2.25958
Clyde	yd	04296500	44.9403	72.1897	368	1920	2019	0	0.0963335
Coal	ob	03200500	38.3389	81.8417	2233	1961	2019	0	-0.331519
Colorado_TX	cx	08162000	29.3089	96.1036	108787	1939	2019	0	0.271708
Columbia	co	08NE058	49.0008	117.628	156000	1938	2019	0.0400935	0.103692
Concho	c6	08136000	31.4544	100.41	14354	1920	2019	0	0.200995
Conestoga	c9	01576500	40.05	76.2775	839	1929	2019	0	-1.0778
Congaree	c8	02169500	33.9931	81.05	20331	1940	2019	0.433844	0.861488
Connecticut	ct	01184000	41.9872	72.6058	25019	1929	2019	0	0.575959
Coosa	cs	02411000	32.6139	86.255	26164	1926	2013	0.0976224	1.8256
Coosawattee	wo	02382500	34.6036	84.6956	1349	1920	2019	0	1.30927
Coulonge	cq	02KG001	45.8739	76.6858	5150	1926	2019	0.306417	-0.761385
Cowlitz2	cy	14238000	46.5106	122.615	3626	1934	2019	0	0.501922
CtrHillDam	hl	03424500	36.1044	85.8458	5654	1922	2019	0.00838692	2.27147
Cumberland	ck	03431500	36.0281	86.7727	33297	1920	2019	0	0.935169
Cumberland2	u6	03425000	36.248	85.9553	27687	1922	2019	0.0810659	1.42379
Cumberland3	u7	03426310	36.2971	86.6586	30233	1931	2019	0	0.987903
Cumberland4	4c	03438220	37.0217	88.2231	45579	1940	2019	0.10958	0.83106
Dalles	cd	14105700	45.6083	121.19	613827	1920	2019	0.0027126	1.48002
Dan	dv	02075500	36.6422	79.0897	6700	1951	2019	0	1.36608
Davis	da	09423000	35.1917	114.405	448845	1949	2019	0	0.746322
Delaware	de	01463500	40.2217	74.7781	17560	1920	2019	0.0027126	0.112098
DesChutes	ds	14103000	45.6222	120.904	27195	1920	2019	0	0.151009
DesMoines	dm	05490500	40.7278	91.9594	36358	1920	2019	0	-0.157562
Duck	dk	03598000	35.4803	86.4992	1246	1934	2019	0.00318573	-0.362126
Eagle	eg	03QC001	53.5342	57.4936	10900	1966	2019	0	-1.75047
EarFalls	ef	05QE006	50.5	93.2083	26400	1920	2019	0	-0.500076
Eastmain	ea	03CB004	52.1711	74.5922	21400	1979	2005	0	-2.52642
Econfina	eo	02326000	30.1706	83.8239	513	1950	2019	0.119622	-0.965653
Eel	el	11477000	40.4917	124.099	8063	1920	2019	0	-0.306013
Elbow	eb	05BJ001	51.0128	114.093	1240	1920	2019	0	0.221987
Elk2	ez	03584600	35.0142	86.9946	4675	1920	2019	0.00871992	1.18871
Elk3	e0	03580750	35.1922	86.2811	1383	1966	2019	0	2.59482
Elkhorn	ek	06800500	41.2933	96.2839	17871	1929	2019	0	0.0713577
English	en	05QE005	50.2667	94.9708	52300	1927	2019	0	0.276668
Escambia	es	02375500	30.965	87.2342	9886	1935	2019	0	0.0821916
Escanaba	ec	04059000	45.9089	87.2135	2253	1951	2019	0.00391389	-0.332952
Etowah	ew	02394000	34.163	84.7411	2906	1939	2019	0	3.23341
Exploits	ex	02YO001	48.9306	55.6686	8390	1944	2019	0.104542	0.235659
Fairford	ff	05LM001	51.5872	98.7117	79800	1955	2019	0.153689	-0.18332
Falcon	fa	08461300	26.5569	99.168	412507	1958	2019	0	0.315774
Feather	fe	11407000	39.5217	121.547	9523	1920	2019	0	0.357161
Flambeau	fm	05360500	45.4064	91.2194	4817	1951	2019	0	0.0924909
FlamingGorge	fg	09234500	40.9083	109.422	50116	1951	2019	0	0.145381
Flathead	fl	12363000	48.3618	114.185	11585	1929	2019	0	0.00722125
Flint	ft	02352500	31.5942	84.1442	13753	1930	2019	0	-0.138101
Florence	fo	03589500	34.7869	87.67	98679	1920	2005	0	1.93462
Fontana	fn	03515000	35.4458	83.8056	4069	1938	2019	0	2.51875
Fontenelle	fz	09211200	42.021	110.05	11085	1946	2019	0.00369222	-0.713605
FortPeck	fp	06132000	48.0444	106.356	146308	1934	2019	0	-0.267731
Fraser	fr	08MF005	49.3858	121.454	217000	1920	2019	0	-1.63155
French	fh	02DD010	46.0683	80.6114	13900	1930	2019	0	-1.5653
FrenchBroad	fb	03470500	35.9583	83.7739	13212	1920	2019	0.00541779	2.64492
Gander	gd	02YQ001	49.0161	54.8506	4450	1950	2019	0	-0.844126
Garrison	ga	06339000	47.3856	101.393	469824	1948	2017	0.00456621	-0.262158
Gatineau	gt	02LH009	45.8094	75.9319	22500	1964	2019	0	-0.412714
Gauley	gl	03192000	38.2333	81.1811	3411	1929	2019	0	0.614183
Geikie	ge	06DA004	57.5842	104.185	7730	1966	2019	0	-1.83072
Genesee	g1	04231600	43.1417	77.6163	6408	1920	2019	0	0.0203998
Gila	gi	09469500	33.1694	110.531	33375	1920	2019	0	-0.541457
Grand	gx	06902000	39.64	93.2737	17819	1924	2019	0.0170765	-0.0634606
Grand_MI	g2	04119000	42.9631	85.68	12691	1931	2019	0	-0.496929
GrandCoulee	gc	12436500	47.9656	118.982	193472	1928	2019	0	2.65914
GrandeBaleine	gr	03ED002	55.2861	77.5872	43200	1960	2019	0.00926183	-2.43386
Grass	gs	05TD001	55.7405	97.005	15400	1959	2019	0.543002	-1.92089
GreatMiami	gm	03270500	39.7653	84.1975	6503	1920	2019	0.00270519	-0.23965
Green	gn	09315000	38.9861	110.151	116161	1920	2019	0	-0.906295
Green_KY	gy	03320000	37.5339	87.2639	19596	1930	2019	0.0182149	-0.209733
Greenbrier	g5	03184000	37.64	80.8053	4193	1936	2019	0	-0.0301896
Guadalupe	gp	08176500	28.7936	97.0128	13463	1935	2019	0	0.16864
Gunnison	gu	09152500	38.9833	108.45	20520	1920	2019	0	-0.290268
Halfway	ha	07FA001	56.2278	121.481	9400	1962	2019	0.00463092	-0.505734
Hayes	hy	04AB001	56.4167	92.8092	103000	1960	2019	0.0627071	-1.23707
Hiwassee	hi	03566000	35.2951	84.76	5952	1920	2018	0	1.43017
Hiwassee2	hw	03556500	35.18	84.4433	2942	1920	2019	0	2.04005
Holston	ho	03495500	36.0156	83.8317	9705	1930	2019	0.00607996	2.67486
Hoover	hd	09421500	36.0153	114.738	444701	1934	2019	0	3.22172
Housatonic	hn	01205500	41.3838	73.1666	3999	1929	2019	0	1.5066
Hudson	hu	01358000	42.7522	73.6889	20953	1946	2019	0	-0.0539002
Humber	hb	02YK001	49.1619	57.4245	5020	1925	2010	0	1.68656
Humboldt	hm	10333000	40.6925	118.203	40155	1935	2019	0	-1.50468
Huron	hr	04174500	42.2869	83.7339	1888	1920	2019	0.00551968	-0.12885
Illinois	il	05586100	39.7033	90.6453	69264	1939	2019	0.00334113	-1.08076
Illinois_OK	is	07198000	35.5731	95.0686	4183	1940	2019	0	1.85471
Imperial	im	09429500	32.8676	114.472	488213	1960	2019	0	0.201366
Inhabitants	in	01FA001	45.72	61.2861	193	1965	2019	0	-0.8326
Iowa	io	05465500	41.1781	91.1819	32375	1920	2019	0	-0.302335
James	ja	02037500	37.563	77.5472	17024	1948	2019	0	0.045769
James_SD	js	06478500	43.1858	97.6353	53540	1929	2019	0	-1.03664
JohnDay	jy	14048000	45.5878	120.408	19632	1920	2019	0	-0.660357
Johnson	jo	08375000	29.0347	103.392	175498	1936	2019	0	-0.137429
Jordan	jn	10171000	40.7336	111.922	8904	1943	2019	0	-0.111945
Juniata	ju	01567000	40.4783	77.1295	8687	1920	2019	0	0.156193
Kaministiquia	kq	02AB010	51.5647	101.916	6710	1923	2019	0	0.0329733
Kamsack	ka	05MD004	48.4156	89.6308	13000	1944	2019	0	-0.913347
Kananaskis	kk	05BF025	51.0417	115.032	899	1975	2019	0	2.4096
Kanawha	kh	03198000	38.3714	81.7022	27060	1940	2019	0.138345	0.500615
Kansas	ks	06889000	39.0667	95.6494	146904	1920	2019	0	0.117238
Kaskaskia	k1	05593000	38.6117	89.3561	7042	1938	2019	0	-0.379998
Kemano	ke	08FE002	53.5611	127.936	14040	1954	2019	0	0.859759
Kennebec	kc	01049265	44.4722	69.6839	13994	1979	2019	0	0.259665
Kennebec2	k2	01046500	45.0519	69.8855	7032	1931	2019	0	0.354129
Kentucky	kt	03287500	38.2017	84.8817	14014	1926	2019	0	0.284534
Kiamichi	ki	07336200	34.2486	95.605	2924	1926	2019	0.00287604	0.128107
Kiskiminetas	k4	03048500	40.6044	79.5522	4727	1938	2019	0	0.220215
Kittanning	kg	03036500	40.8203	79.5317	23240	1920	2019	0	0.163483
Klamath	kl	11530500	41.5111	123.978	31339	1920	2019	0.00375305	-0.27294
Klamath2	kx	11516530	41.9281	122.443	11992	1960	2019	0	-0.0688954
Klamath3	km	11509500	42.1333	121.961	10153	1929	2019	0	0.096842
Kootenai	ko	12301933	48.4007	115.319	23307	1920	2019	0	1.30772
Kootenai2	k9	12322001	49	116.503	35483	1928	2019	0	1.16271
Kootenay	ky	08NJ158	49.4669	117.465	46400	1938	2019	0	-0.296392
Lackawanna	l1	01536000	41.3592	75.7447	860	1938	2019	0	-0.387752
Lackawaxen	lk	01431500	41.4761	75.1725	751	1939	2019	0.019992	-0.801878
LaGrande	la	03DF001	53.73	78.5733	96600	1960	2019	0	2.48694
Lahave	lh	01EF001	44.4472	64.5911	1250	1920	2019	0	-0.143182
Langtry	ly	08447410	29.8028	101.446	113998	1968	2019	0	0.352241
Laramie	lr	06670500	42.2006	104.538	11821	1920	2019	0.115294	-0.168252
Laurel	lu	03405000	36.9606	84.2683	521	1942	2019	0.0937275	0.938223
LeesFerry	lf	09380000	36.8643	111.588	289561	1921	2019	0	2.84439
Lehigh	lg	01453000	40.6153	75.3792	3313	1920	2019	0	0.223243
Lewis	lw	14220500	45.9519	122.563	1893	1923	2019	0	0.635081
Liard	li	10BE001	59.4125	126.097	104000	1947	2019	0.257368	-1.50583
Licking	lc	03251500	38.6	84.2664	6024	1938	2019	0	0.106361
Lievre	lv	02LF003	45.5439	75.425	9560	1925	2019	0	0.60385
Lillooet	lo	08MG005	50.3358	122.8	2010	1923	2019	0.0976224	-0.485784
Little	lt	07340000	33.9194	94.3867	6889	1931	2019	0	1.39252
Little_VT	vt	04289000	44.3703	72.7692	287	1936	2019	0	1.3828
LittleColorado	ld	09402000	35.9264	111.567	68528	1947	2019	0.0075061	-0.810375
LittleMissouri	lm	06337000	47.5954	103.263	21523	1934	2019	0.077357	-0.728711
LittleSandy	le	03216500	38.33	82.9394	1036	1938	2019	0.009996	-0.0162933
LittleTenn	ln	03518300	35.5466	84.0635	5146	1921	2019	0.0367103	2.25626
Loup	lp	06793000	41.4186	97.7236	37089	1943	2019	0	0.051492
Madawaska	mc	02KE005	45.4069	76.5078	8160	1921	2019	0	1.81311
Madison	dn	06041000	45.4902	111.635	5570	1939	2019	0	0.00102811
Manic	ma	02TC001	49.2014	68.3389	45800	1946	2019	0	1.592
Manitou	mf	05QE007	50.5836	93.4542	37000	1957	2019	0	0.123735
Marias	m3	06101500	48.306	111.081	12805	1955	2019	0	-0.601444
Marietta	su	01576000	40.0544	76.5311	67314	1932	2019	0	1.44696
Maumee	mx	04193500	41.5	83.7128	16395	1922	2019	0	0.229924
McKenzie	zm	14162500	44.125	122.469	2409	1925	2019	0	0.110203
Mecatina	me	02XA008	50.6806	59.5889	19200	1965	2019	0.329753	-1.66222
Menominee	em	04063522	45.8661	88.0744	4662	1920	2019	0	0.85724
Merrimack	mk	01100000	42.6458	71.2989	12005	1924	2019	0	0.00466733
Mersey	mq	01ED005	44.3331	65.205	723	1968	2019	0	-1.34839
Mica	m6	08ND007	52.0553	118.584	21500	1947	2019	0.0391389	2.05602
Michipicoten	m8	02BD002	47.9106	84.743	5310	1920	2019	0.276919	2.04882
MidMississippi	m2	07010000	38.629	90.1798	1805222	1920	2019	0	-0.435755
Milk	m4	06140500	48.5637	109.696	14646	1955	2019	0	-0.822353
Minnesota	mn	05330000	44.6931	93.6417	41958	1935	2019	0.0603634	-1.57953
Miramichi	mi	01BO001	46.7358	65.8256	5050	1920	2019	0	-0.546489
Mississagi	mz	02CC007	46.4353	83.3847	6840	1950	2019	0	1.19053
Mississagi2	m5	02CC008	46.2011	83.0253	9260	1920	2011	0	1.1695
Mississagi3	mw	02CC009	46.3158	83.2908	9010	1961	2019	0	1.36234
Mississagi4	m0	02CB001	46.9117	83.2106	4040	1946	2019	0	2.05517
Mississippi	ms	05587450	38.968	90.429	443665	1933	2019	0.00325267	-0.452715
Missouri	mr	06893000	39.1117	94.5881	1253813	1929	2019	0	-0.47993
Missouri_ND	my	06342500	46.8142	100.821	482774	1929	2019	0	-0.653921
Mistassibi	mv	02RD002	48.8994	72.2117	9320	1953	2019	0	-0.886753
Mistassini	m9	02RD003	48.8878	72.2636	9870	1953	2019	0.144104	-0.827963
Moberly	mb	07FB008	56.0925	121.367	1520	1980	2019	0	-2.01545
Mohawk	kw	01357500	42.7854	73.7078	8935	1920	2019	0	0.00552222
Moisie	mo	02UC002	50.3503	66.1903	13000	1966	2019	0.215107	-1.17826
Mongaup	mu	01433500	41.4612	74.7588	518	1939	2019	0.00440684	1.71327
Monongahela	m1	03075070	40.2622	79.9014	13831	1934	2019	0	0.661079
Montreal	mt	02JD010	47.1375	79.4542	6600	1931	2019	0	2.71597
Montreal2	m7	02BE002	47.2139	84.6195	2880	1920	2019	0.00314911	2.75626
Moose	mm	04LG004	50.7514	81.4514	60100	1960	2019	0	-0.0912588
MountainFork	kf	07339000	34.0417	94.6197	2072	1924	2019	0	1.87691
Myakka	yy	02298830	27.2352	82.3119	593	1936	2019	0.00652316	-1.10442
Namakan	nm	05PA006	48.3825	92.1761	13400	1921	2019	0	-3.16814
Natashquan	nq	02WB003	50.4272	61.7136	15600	1982	2019	0	-0.915219
Nautley	na	08JB003	54.085	124.601	6030	1950	2019	0.0285905	-2.89847
NE_Margaree	g3	01FB001	46.3689	60.9753	368	1920	2019	0.086428	-0.888607
Nechako	ss	08JA013	53.7708	125.971	14040	1955	2019	0.0083022	0.222426
Nechako2	n2	08JA017	53.6853	124.839	15500	1980	2019	0.0546448	-1.61498
Nechako3	n3	08JC001	54.0267	124.009	25200	1950	2019	0	-2.00943
Nechako4	n4	08JC002	53.9603	123.235	42700	1950	2019	0	-2.30531
Neches	nc	08041000	30.3556	94.0931	20593	1921	2019	0	-0.397124
Neches2	n1	08040600	30.7908	94.1508	19617	1951	2019	0	0.0445896
Nelson	ne	05UF007	56.3975	94.3695	1100000	1959	2019	0	2.91627
Neosho	n5	07191500	36.2294	95.1825	29992	1937	2019	0	0.282443
Neuse	n7	02089500	35.2578	77.5856	6972	1930	2019	0	-0.757397
New	nw	03171000	37.1417	80.5694	7166	1940	2019	0	1.68311
Niagara	ni	02HA003	43.1569	79.0472	686000	1926	2019	0	2.89968
Niobrara	nb	06465500	42.7397	98.2228	29992	1958	2019	0	0.0181024
Nipigon	ng	02AD008	49.3078	88.3111	24700	1926	2019	0.0845595	0.240048
Nisqually	qa	12086500	46.8394	122.328	756	1920	2019	0	0.499856
Noire	nr	02KH002	45.9189	76.92	2640	1926	2019	0.377399	-0.295337
NorthAnna	nn	01671020	37.85	77.428	1197	1930	2019	0	0.253903
NorthPlatte	np	06674500	41.9886	104.053	57544	1929	2019	0	-0.864226
NorthSantiam	ht	14181500	44.7538	122.297	1173	1939	2019	0	0.196021
NorthSask	ns	05DF001	53.5369	113.485	28100	1920	2019	0	0.744171
NorthSask2	nk	05GG001	53.2033	105.772	131000	1920	2019	0	-0.0819943
NorthSask3	n6	05DC010	52.31	116.323	3890	1972	2019	0	1.0497
Nottaway	no	03AD001	50.1345	77.4211	57500	1960	2019	0.00463092	-1.8843
Nueces	nu	08211000	28.0381	97.86	42743	1940	2019	0.00676476	0.341052
Obey	o7	03417000	36.5372	85.4553	2424	1938	2019	0.010404	1.80674
Ochlockonee	of	02330000	30.3831	84.655	4403	1926	2019	0.0588625	0.349201
Ocklawaha	oz	02243960	29.5083	81.8042	7115	1969	2019	0	0.229073
Ocmulgee	om	02213000	32.8386	83.6206	5802	1929	2019	0	0.435073
Ocoee	o8	03564500	35.0968	84.6544	1541	1921	2019	0	1.4213
Oconee	oc	02223000	33.0894	83.2155	7640	1920	2019	0.0027126	0.837577
Ogeechee	og	02202500	32.1901	81.4159	6863	1937	2019	0	-0.772982
Ohio	oh	03294500	38.2803	85.7992	236129	1928	2019	0.00882978	-0.178174
Ohio2	oo	03611500	37.1475	88.7408	525768	1929	2019	0	-0.429776
Okanagan	ok	08NM002	49.3419	119.58	6720	1920	2019	0	-0.449358
Oldman	ol	05AG006	49.9189	111.8	27500	1982	2019	0	-0.191853
Oostanaula	o4	02388500	34.2983	85.1381	5478	1940	2019	0	0.385753
Osage	oa	06926000	38.1914	92.6072	36260	1925	2019	0.0517766	1.66717
Oswegatchie	o6	04263000	44.5994	75.3789	2554	1920	2019	0	-0.0993426
Oswego	we	04249000	43.4517	76.5053	13209	1934	2019	0	-0.222963
Ottauquechee	o5	01151500	43.6025	72.3547	572	1930	2019	0	0.0814522
Ottawa	ot	02LB024	45.57	74.3928	143000	1962	2019	0.0047934	-0.884054
Ottawa_DJ	oj	02KA002	46.1833	77.6978	57500	1951	2019	0	0.2169
Ottawa2	o2	02JB009	47.8425	77.5489	10300	1978	2019	0	-1.86666
Ottawa3	o3	02JB005	47.7683	78.3106	13100	1939	2019	0.103575	0.476706
Ouachita	ou	07362000	33.5964	92.818	13882	1929	2019	0.0491526	0.563768
Ouachita2	ox	07359000	34.4261	92.8908	4014	1929	2019	0	0.820132
Outardes	os	02TE001	49.155	68.4044	18900	1922	2019	0.0663302	0.889298
Owyhee	ow	13183000	43.6544	117.256	28904	1929	2019	0	-0.501888
Paducah	tn	03609500	37.0197	88.2806	104118	1920	2019	0.00541779	0.784716
Parker	pk	09427520	34.2956	114.139	473191	1935	2019	0	2.23508
Pascagoula	pa	02479000	30.9781	88.7269	17068	1931	2019	0	-0.256785
Patoka	p1	03375500	38.4136	86.8767	679	1948	2019	0	0.408211
Pawcatuck	pj	01118500	41.3836	71.8336	764	1941	2019	0	-0.141916
Pawtuxet	pw	01116500	41.7508	71.4456	518	1940	2019	0	-0.308861
Payette	py	13249500	43.9306	116.443	7071	1925	2019	0	-0.403636
Peace	pe	07EF001	56.0269	121.909	73100	1949	2019	0.257368	1.43735
Peace_FL	pq	02295637	27.5042	81.8011	2139	1934	2019	0	-0.364522
Peace2	p2	07FA004	56.1992	120.814	87200	1961	2019	0.159389	1.39656
Peace3	p3	07FD002	56.1392	120.672	101000	1944	2019	0.0996264	1.34728
Peace4	p4	07FD010	56.1267	120.057	121000	1992	2019	0	1.40668
Peace6	p6	07HA001	56.2447	117.314	194000	1920	2019	0	0.911924
Peace8	p8	07KC001	59.118	112.437	293000	1959	2019	0.410585	-0.336784
Pearl	pl	02489500	30.7931	89.8208	17024	1939	2019	0.013328	-0.643239
Pecos	pc	08386000	33.5718	104.374	29474	1937	2019	0	-0.161236
PeeDee	pd	02131000	34.2042	79.5486	22870	1939	2019	0.0100143	1.42479
Pemigewasset	ig	01076500	43.7592	71.6861	1611	1920	2019	0	-0.705919
PendOreille	pn	08NE010	48.9989	117.353	65300	1920	2019	0	0.220613
Penobscot	pt	01034500	45.2361	68.6514	17278	1920	2019	0	-0.0474876
Perdido	pr	02376500	30.6903	87.4403	1020	1941	2019	0	0.400579
Peribonca	pb	02RC007	48.7808	71.6975	25600	1953	2019	0	0.589355
Peribonca2	pg	02RC002	48.7542	71.84	26900	1957	2019	0	0.370184
Peribonca3	ph	02RC003	49.9	71.2542	11000	1943	2019	0	0.517375
Peshtigo	pi	04069500	45.0475	87.7444	2797	1953	2019	0	-0.0198093
Pine	pp	07FB001	55.7183	121.211	12100	1961	2019	0.153809	-0.533473
PineFalls	pf	05PF069	50.5675	96.1775	136000	1968	2019	0.0052687	-0.0191312
Platte	px	06805500	41.0153	96.1578	221107	1954	2019	0	-0.115213
PommeDeTerre	pm	06921350	34.8631	92.4853	1593	1922	2019	0	0.124901
Potomac	po	01646500	38.9498	77.1276	29940	1930	2019	0	0.0107141
PriestRapids	ie	12472800	46.6289	119.864	248639	1920	2019	0	2.12553
Provo	ov	10163000	40.2378	111.699	1743	1934	2019	0	-0.251817
Putah	pu	11454000	38.5153	122.081	1487	1930	2019	0	0.0674849
QuAppelle	qp	05JM001	50.4911	101.558	50900	1974	2019	0.113163	-0.908094
Rainy	ry	05PC019	48.6083	93.4033	38600	1920	2019	0.0243541	-0.258912
Rainy2	rz	05PC018	48.6345	93.9133	50200	1929	2019	0.103944	-0.512681
Rappanhannock	r2	01668000	38.3083	77.5294	4131	1920	2019	0	-0.794655
Raquette	rq	04268000	44.8389	74.9789	2914	1944	2019	0	0.227103
Red	re	07337000	33.5519	84.0411	124319	1936	2019	0.0130107	0.171269
Red_MB	rm	05OC012	49.5656	97.1783	115000	1958	2019	0.136986	-1.75452
RedCedar	dc	05369000	44.8753	91.9381	4584	1920	2019	0	0.295225
RedDeer	rd	05CK004	50.9025	110.299	47800	1960	2019	0	-0.492423
Reindeer	rn	06DD002	56.1933	103.15	63300	1938	2019	0	-1.21528
Republican	rp	06857100	39.0428	96.8292	64491	1963	2019	0	0.185302
Restigouche	r1	01BJ007	47.9086	66.9481	7740	1968	2019	0	-0.551063
Revelstoke	rl	08ND002	51.0081	118.219	26700	1920	2019	0	2.43453
Richelieu	ri	02OJ003	45.8644	73.1464	22700	1920	2019	0.0135259	-1.63289
RioGrande	rg	08361000	33.1485	107.207	76275	1920	2019	0	-0.269417
Roanoke	rk	02080500	36.46	77.6336	21714	1920	2019	0.0054252	1.26727
Rock	rc	05446500	41.5561	90.1853	24732	1940	2019	0	-0.153481
Rogue	rr	14372300	42.5786	124.057	10202	1960	2019	0	0.253991
Rogue2	2r	14359000	42.4375	122.986	5317	1920	2019	0	0.400027
Romaine	ro	02VC001	50.3078	63.6225	13000	1957	2014	0	-1.24475
Roseway	rw	01EC001	43.8372	65.3689	495	1920	2019	0	-0.838261
Rupert	ru	03BC002	51.4486	76.8664	40900	1951	2006	0.182648	-2.7607
Russian	rs	11467000	38.5086	122.927	3465	1940	2019	0	0.207929
Sabine	sb	08026000	31.0639	93.5195	19378	1955	2019	0	1.43687
Sabine2	xb	08025360	31.1736	93.5658	18591	1972	2019	0	1.61169
Sac	xc	06919020	37.7359	93.7797	3346	1921	2019	0	1.8748
Sacandaga	gg	01325000	43.3114	73.8672	2732	1920	2019	0	0.583656
Saco	o1	01066000	43.8081	70.7817	3349	1920	2019	0	-0.646398
Sacramento	sf	11447650	38.4561	121.503	55040	1948	2019	0	-0.294978
Saguenay	sa	02RH017	48.4506	71.2542	73800	1920	2019	0.0794521	0.0914258
Salmon	bs	02ZE003	47.9833	55.8533	5910	1944	2019	0	1.55002
Salmon_ID	s5	13317000	45.7503	116.324	34760	1920	2019	0.00270519	-0.997389
Salt	zt	05508000	39.6123	91.4073	6423	1923	2019	0	1.01909
Salt_AZ	zz	09502000	33.5528	111.576	16141	1935	2019	0	0.665663
Saluda	ud	02169000	34.0139	81.0881	6527	1926	2019	0.00576784	0.875993
SanAntonio	st	08188500	28.6493	97.3849	10155	1924	2019	0	-0.151488
SanJoaquin	sy	11303500	37.6761	121.265	35066	1930	2019	0	-0.399504
SanJuan	sz	09379500	37.1507	109.867	59570	1927	2019	0	-0.18731
SantaAna	az	11078000	33.7511	117.907	4403	1923	2019	0.0884703	-1.26386
SantaFe	fs	02322500	29.8489	82.7153	2634	1928	2019	0.00910747	-1.14343
Santee	sc	02171500	33.4542	80.1417	38073	1942	2019	0.0960294	0.208732
Saranac	zc	04273500	44.6817	73.4711	1575	1920	2019	0	-0.118223
Saskatchewan	sg	05KL001	53.1639	99.3489	406000	1950	2019	0.0146504	1.65678
Satilla	sd	02228000	31.2196	81.8664	7226	1930	2019	0	-0.973142
Savannah	sv	02197000	33.3736	81.943	19451	1925	2019	0.00285388	1.22445
Schuylkill	yl	01474500	39.9678	75.1889	4903	1932	2019	0.00306993	-0.302304
Scioto	s3	03231500	39.3414	82.9711	9969	1920	2019	0	-0.136541
Seal	s8	06GD001	58.8911	96.2767	48100	1955	2019	0	-2.8269
Seine	s6	05PB009	48.7445	92.2847	5880	1963	2019	0.264215	0.755837
Severn	s7	04CA002	53.4894	91.51	36500	1966	2019	0.00702494	-2.18244
Sevier	s0	10224000	39.4819	112.393	15452	1942	2019	0	-0.0473525
SFHolston	f4	03476500	36.5234	82.0974	1821	1920	2019	0	2.82119
SFHolston2	f5	03487500	36.523	82.5458	5012	1925	2019	0	2.00995
Shasta	sh	11377100	40.2886	122.186	23051	1920	2019	0	-0.0532983
Shenandoah	hh	01636500	39.2819	77.7894	7876	1928	2019	0	0.211771
Sheyenne	ey	05059000	46.6317	97.0003	22792	1949	2019	0.111599	-0.745427
Skagit	sx	12194000	48.5244	121.77	7089	1925	2019	0	0.728187
Skeena	s1	08EF001	54.6317	128.43	42300	1928	2019	0.31986	-0.893284
Slave	se	07NB001	59.8633	111.591	606000	1953	2019	0.109552	-0.741679
Smith	hz	02072000	36.7806	80.025	557	1947	2019	0	3.78263
Smith2	hq	02073000	36.6611	79.8808	982	1930	2019	0	3.10548
Snake	sn	13290450	45.2514	116.697	189846	1966	2019	0	0.885512
Snohomish	s2	12150800	47.8311	122.047	3981	1963	2019	0.146434	-0.111824
Souris	si	05NG001	49.5969	99.6786	61100	1920	2019	0.208962	-0.639218
SouthPlatte	s9	06764000	40.975	102.251	59114	1920	2018	0	-0.469508
SouthSantiam	hs	14187500	44.4986	122.822	1658	1923	2019	0	0.00543273
SouthSask	sk	05HG001	52.1406	106.644	141000	1920	2019	0	0.76593
Spanish	ih	02CE001	46.2681	81.7722	11400	1947	1994	0.0364964	0.916835
Spanish2	ip	02CE004	46.3805	81.5686	6800	1920	1993	0.00749584	0.729353
Spokane	sp	12433000	47.8367	117.84	15592	1940	2019	0	-0.420595
Stanislaus	uu	11303000	37.7297	121.109	2784	1941	2019	0	-0.49387
Staunton	k6	02062500	37.0394	78.9457	6226	1923	2019	0	0.4852
StCroix	xs	05340500	45.4069	92.6469	16162	1920	2019	0.00270519	-0.310709
StCroix_ME	xx	01021000	45.1369	67.318	3559	1960	2019	0	0.0599417
Steinhatchee	he	02324000	29.7864	83.3217	906	1950	2019	0	-0.180892
StJohn	sj	01AK004	45.9622	66.8308	39900	1920	2019	0.12054	0.533364
StJohns	jt	02236000	29.0081	81.3828	7941	1934	2019	0	0.0250082
StJoseph	s4	04101500	41.8292	86.2597	9495	1930	2019	0	-0.367602
StLawrence	sl	02MC002	45.0058	74.7953	774000	1936	2019	0.0096432	0.510129
StLouis	oi	04024000	46.7033	92.4186	8884	1920	2019	0.0486934	-0.267589
StMarys	yr	02231000	30.3586	82.0817	1813	1927	2019	0	0.0311984
StMarys_NS	y0	01EO001	45.1742	61.9797	1350	1920	2019	0	-0.0961979
StMaurice	sm	02NG005	46.4494	72.74	42700	1920	2019	0	-0.115107
Stones	jp	0340100	36.1582	86.6201	2310	1939	2019	0.120281	1.79967
StRegis	g6	04269000	44.8636	74.7789	1585	1920	2019	0	0.0693723
Stuart	sr	08JE001	54.4167	124.271	14200	1930	2019	0.114444	-3.15114
Sturgeon	go	04041500	46.7258	88.6624	896	1932	2019	0.0973557	0.287206
Sulphur	hp	07342500	33.3564	95.5947	1365	1942	2019	0	-0.106611
Susquehanna	sq	01578310	39.6579	76.1744	67314	1968	2019	0	1.46538
Suwannee	sw	02323500	29.5894	82.9367	24967	1942	2019	0	-1.07895
SW_Margaree	g4	01FB003	46.2231	61.1367	357	1920	2019	0	-1.26485
Tallapoosa	ta	02414500	33.1167	85.5608	4338	1923	2019	0	1.73504
Tallassee	ts	02148500	32.5125	85.8892	8619	1929	2013	0	2.19856
Tennessee	te	03568000	35.0868	85.2785	55426	1920	2008	0	2.0354
Tensas	tl	07369500	32.432	91.3667	800	1936	2019	0.0163079	-0.0726266
ThePas	tp	05KJ001	53.8381	101.209	389000	1920	2019	0.224946	-0.698915
Thompson	th	08LF051	50.3544	121.394	55400	1920	2019	0	-2.34607
Tickfaw	tw	07376000	30.5036	90.6772	640	1940	2019	0	0.0600513
Tittabawassee	tt	04156000	43.5953	84.2356	6216	1936	2019	0	1.68116
Tobesofkee	tb	02213500	32.8089	83.7583	471	1937	2019	0.0330087	0.265458
Toccoa	tc	03559000	34.8872	84.2853	603	1920	2019	0	1.18162
Tombigbee	to	02469761	31.7583	88.1292	47700	1960	2019	0.0319136	0.157839
Trinity	tr	08066500	30.425	94.8506	46143	1924	2019	0	-0.0127689
Truckee	tk	10351700	39.7774	119.338	4732	1957	2019	0	0.0763663
Tuckasegee	k7	03513000	35.4275	83.447	1696	1920	2019	0	0.806665
Tuolumne	tm	11290000	37.6272	120.983	4880	1940	2019	0	-0.0491343
Tusket	tu	01EA003	43.9247	65.8683	1070	1930	2019	0.00338238	-0.107482
Ugjoktok	ug	03NF001	55.2339	61.3017	7570	1979	2019	0	-1.52954
Umpqua	um	14321000	43.5861	123.554	9539	1920	2019	0	-0.0405284
UpperAll	u1	03016000	41.5708	79.4081	9479	1942	2019	0	-0.292504
UpperAndro	uo	01053500	44.7825	71.1286	2709	1920	2019	0	0.447422
UpperArkansas	ua	07133000	38.1058	102.632	51134	1920	2019	0	0.0256268
UpperBrazos	wc	08096500	31.5358	97.073	76557	1920	2019	0	0.288302
UpperCan	uc	07227500	35.4703	101.879	50362	1938	2019	0	0.0640549
UpperCol	u3	08136700	31.4936	99.5736	62660	1968	2019	0	0.27001
UpperConn	un	01138500	44.1533	72.0422	6848	1950	2019	0	0.932256
UpperCoosa	ub	02397000	34.2005	85.2564	10464	1928	2019	0.006664	1.72116
UpperDel	ul	01434000	41.3706	74.6975	7951	1920	2019	0	0.354713
UpperHudson	uh	01315500	43.7008	73.9833	2051	1920	2019	0	0.210642
UpperMerr	u2	01092000	42.9481	71.4639	8008	1937	2019	0	-0.118054
UpperMissouri	ui	06090300	47.5844	111.061	59262	1957	2019	0	-0.343548
UpperPD	ue	02129000	34.9458	79.8697	17775	1928	2019	0	1.78844
UpperRed	ur	07331600	33.8189	96.5631	102874	1924	2019	0	1.54087
UpperRioGrande	rh	08330000	35.0892	106.681	37555	1965	2019	0	-0.249682
UpperRoanoke	uk	02060500	37.1044	79.2956	4615	1980	2019	0	0.930407
UpperSnake	us	13077000	42.7675	112.879	35224	1920	2019	0	-0.770856
UpperTrinity	ut	08057000	32.7747	96.8217	15814	1920	2019	0	-0.299376
Verdigris	ve	07176000	36.3075	95.6997	16708	1935	2019	0	-0.0448104
Virgin	vi	09415000	36.8917	113.924	13183	1930	2019	0	0.279392
Wabash	wa	03377500	38.3983	87.7564	74164	1927	2019	0	-0.79092
Walker	wr	10301500	39.1525	119.099	6734	1920	2019	0.308469	0.145822
Wallenpaupack	wy	01432000	41.4597	75.1861	591	1920	2019	0.016728	2.9343
Watauga	w6	03484000	36.344	82.1297	1220	1920	2019	0.0846994	2.51789
Wateree	wt	02148000	34.2445	80.6542	13131	1929	2019	0.196921	0.863227
WBDel	w9	01425000	42.0749	75.3958	1181	1952	2019	0	0.356531
Weber	wb	10141000	41.2783	112.091	5390	1920	2019	0.0027126	-0.114101
WestCanada	w4	01346000	43.0689	74.9883	1450	1920	2019	0	0.00516591
WestPoint	wp	02339500	32.8866	85.1816	9194	1920	2019	0.0027126	3.27583
White	wh	07074500	35.6053	91.2889	51541	1938	2019	0	0.62349
White_SD	ws	06452000	43.7483	99.5561	25680	1929	2019	0.0180641	-0.0382567
White2	w2	07060500	36.1167	92.1431	25848	1940	2019	0	1.58438
Whitewater	w5	03276500	39.4075	85.0129	3170	1924	2019	0	0.344541
Wichita	wz	07312500	33.9094	98.5333	8133	1942	2019	0	0.0787363
Willamette	wm	14191000	44.9445	123.042	18855	1923	2019	0	-0.149468
Wind	wd	06228000	43.0106	108.376	5980	1920	2019	0	-0.0949036
Winisk	wk	04DC001	54.4994	87.2275	50000	1966	2019	0.178645	-1.60861
Winnipeg	wi	05PF063	50.225	95.5708	126000	1920	2019	0.0331181	-0.826275
Winnipeg2	wg	05PE020	49.7844	94.5131	70400	1920	2018	0	-0.880499
Winnipesaukee	wu	01081000	43.4417	71.5881	1220	1937	2019	0.009758	-0.42017
Winooski	w3	04290500	44.4789	73.1392	2704	1928	2019	0	0.0379875
Wisconsin	wn	05407000	43.1981	90.4433	26936	1920	2019	0.0243467	-0.0797215
Withlacoochee	wl	02313000	28.9886	82.3497	4727	1928	2019	0	-1.04061
WolfCkDam	w7	03414000	36.8839	85.1394	14996	1939	2019	0.0101471	2.21467
Yadkin	yn	02116500	35.8567	80.3869	5905	1928	2019	0.0178678	-0.193449
Yakima	yk	12510500	46.2536	119.477	14543	1933	2019	0.1401	0.134344
Yakoun	ya	08OA002	53.6139	132.21	480	1962	2019	0.0979765	-0.278139
Yalobusha	yb	07285500	33.7878	89.8097	4014	1929	2019	0.0893808	0.297128
Yampa	ym	09251000	40.5028	108.033	8762	1920	2019	0.0946816	-0.640031
Yellowstone	ys	06329500	47.6774	104.155	178966	1920	2019	0.08036	-0.625016
Youghiogheny	yg	03082500	40.0175	79.5939	3434	1920	2019	0	-0.0631055
Yuba	yu	11421000	39.1758	121.524	3468	1943	2019	0	0.413598
