# Supplementary material for: Vanishing weekly hydropeaking cycles in American and Canadian rivers
Source: Nat Commun. 2021 Dec 9;12:7154. doi: 10.1038/s41467-021-27465-4 (PMC8660798; doi:10.1038/s41467-021-27465-4)
Supplement: Supplementary file 6 — Supplementary Data 3 [file 41467_2021_27465_MOESM6_ESM.xlsx]

## Sheet: Supplementary Table 2
River	Code	Start Year	End Year	Agency	Gauged Area (km2)	Tributary / Site
Abitibi	ab	1998	2007	OPG	27500	Otter Rapids
Abitibi	ai	2002	2019	H2O Power	13300	Iroquois Falls
Abitibi	ii	2002	2019	H2O Power	9950	Twin Falls
Abitibi	yi	1995	2019	OPG	22900	Abitibi Canyon
Betsiamites	be	1995	2019	HQ	16100	Centrale No. 2
Caney Fork	k5	1982	2019	TVA	4346	Great Falls Dam
Caney Fork	hl	1948	2019	USACE	5654	Center Hill Dam
Churchill (NL)	cc	2011	2019	CF(L)Co	69200	Churchill Falls Powerhouse
Clinch	h2	1976	2019	TVA	8658	Melton Hill Dam
Clinch	cn	1943	2019	TVA	7545	Norris Dam
Columbia	m6	1984	2019	BC Hydro	21500	Mica Dam
Coulonge	cq	2011	2019	Evolugen	5150	près de Fort-Coulonge
Cumberland	w7	1950	2019	USACE	14996	Wolf Creek Dam
Cumberland	u6	1968	2019	USACE	27687	Cordell Hull
Cumberland	u7	1954	2019	USACE	30233	Old Hickory Dam
Cumberland	h1	1958	2019	USACE	36682	Cheatham Dam
Cumberland	4c	1964	2019	USACE	45579	Barkley Dam
Elk	e0	1982	2019	TVA	1383	Tims Ford Dam
English	ef	1995	2019	OPG	26400	Ear Falls
English	en	1995	2019	OPG	52300	Caribou Falls
English	mf	1995	2019	OPG	37000	Manitou Falls
Exploits	ex	2011	2019	Nalcor	8390	Grand Falls
French Broad	fb	1943	2019	TVA	13212	Douglas Dam
Gatineau	gt	1995	2019	HQ	22500	Centrale de Paugan-Falls
Hiwassee	hw	1982	2019	TVA	2942	Apalachia Dam
Holston	ho	1943	2019	TVA	9705	Cherokee Dam
Kaministiquia	kq	1995	2019	OPG	6710	Kakabeka Falls GS
Kananaskis	kk	2017	2019	Transalta	899	Below Barrier Dam
Kemano Powerhouse	ke	1955	2019	Rio Tinto	14040
La Grande	la	1980	2019	HQ	96600	Centrale LG-2
Laurel	lu	1974	2019	USACE	521	Laurel Dam
Lièvre	lv	2011	2019	Evolugen	9560	Barrage de Masson
Little Tennessee	fn	1955	2019	TVA	4069	Fontana Dam
Little Tennessee	ln	1990	2019	TVA	5146	Chilhowee Dam
Madawaska	mc	1995	2019	OPG	8160	Stewartville
Manicouagan	ma	1995	2019	HQ	45800	Centrale No. 2
Mississagi	mw	2004	2019	Evolugen	9010	Red Rock
Mississagi	m0	2004	2019	Evolugen	4040	Aubrey Falls
Mississagi	mz	2004	2019	Evolugen	6840	Rayner GS
Montreal	mt	1995	2019	OPG	6600	Lower Notch
Moose	mm	1998	2001	OPG	60100	Mattagami
Nelson	ne	1970	2018	MH	1100000	Kette (1971-1986), Longspruce (1977-1986) and Limestone (1990-2018) GS
Noire	nr	2011	2019	Evolugen	2640	Waltham Station
North Saskatchewan	n6	2018	2019	Transalta	3890	Below Bighorn Plant
Obey	o7	1946	2019	USACE	2424	Dale Hollow Dam
Ocoee	o8	1982	2019	TVA	1541	Ocoee #1 Dam
Ottawa	ot	1995	2019	HQ	143000	Barrage de Carillon
Ottawa	oj	1995	2019	OPG	57500	Barrage des Joachims
Ottawa	o3	1995	2019	HQ	13100	Barrage de Rapide-Sept
Outardes	os	1995	2019	HQ	18900	Centrale de Chutes-Aux- Outardes
Pecos	ly	2012	2019	IBWC	113998	Langtry
Péribonca	pb	1994	2019	Rio Tinto	25600	Centrale de la Chute du Diable
Péribonca	pg	1994	2019	Rio Tinto	26900	Centrale de la Chute-à-la- Savane
Péribonca	ph	1994	2019	Rio Tinto	11000	Centrale de la Passe Dangereuse
Rio Grande	ad	2012	2019	IBWC	318939	Amistad Dam
Rio Grande	bv	2012	2019	IBWC	456700	Brownsville
Rio Grande	fa	2012	2019	IBWC	412507	Falcon Dam
Rio Grande	jo	2012	2019	IBWC	175498	Johnson Ranch
Saguenay	sa	1994	2019	Rio Tinto	73800	Centrale de la Chute à Caron
Salmon	bs	2011	2019	Nalcor	5910	Bay D’espoir Powerhouse
South Fork Holston	f4	1976	2019	TVA	1821	South Holston Dam
South Fork Holston	f5	1976	2019	TVA	5012	Boone Dam
St John	sj	2000	2019	NB Power	39900	Mactaquaq GS
St-Maurice	sm	1995	2019	HQ	42700	Centrale de la Gabelle
Stones	jp	1967	2019	USACE	2310	J. Percy Priest Dam
Tennessee	tn	1984	2019	TVA	104118	Kentucky Dam
Toccoa	tc	1976	2019	TVA	603	Blue Ridge Dam
Watauga	w6	1982	2019	TVA	1220	Wilbur Dam
Winnipeg	pf	1968	1986	MH	136000	Pine Falls GS
