# Supplementary material for: Vanishing weekly hydropeaking cycles in American and Canadian rivers
Source: Nat Commun. 2021 Dec 9;12:7154. doi: 10.1038/s41467-021-27465-4 (PMC8660798; doi:10.1038/s41467-021-27465-4)
Supplement: Supplementary file 7 — Supplementary Data 4 [file 41467_2021_27465_MOESM7_ESM.xlsx]

## Sheet: NatCom
Site	1920	1921	1922	1923	1924	1925	1926	1927	1928	1929	1930	1931	1932	1933	1934	1935	1936	1937	1938	1939	1940	1941	1942	1943	1944	1945	1946	1947	1948	1949	1950	1951	1952	1953	1954	1955	1956	1957	1958	1959	1960	1961	1962	1963	1964	1965	1966	1967	1968
Abitibi	NA	NA	NA	NA	NA	NA	NA	NA	NA	NA	NA	NA	NA	NA	NA	NA	NA	NA	NA	NA	NA	NA	NA	NA	NA	NA	NA	NA	NA	NA	NA	NA	NA	NA	NA	NA	NA	NA	NA	NA	1.633	1.887	1.913	2.441	1.822	1.504	1.882	1.082	2.252
Abitibi2	NA	2.813	2.376	3.526	3.428	1.852	1.979	2.316	1.823	2.334	3.465	3.49	2.549	2.574	2.469	3.538	2.785	3.525	2.513	2.876	2.043	2.772	2.578	2.467	2.705	2.818	2.655	2.316	3.339	3.039	2.501	2.863	2.456	3.014	2.993	3.317	2.913	3.32	4.166	3.92	2.194	3.761	3.582	4.334	3.481	3.584	3.258	3.189	3.626
Abitibi3	NA	NA	NA	NA	NA	NA	NA	NA	NA	NA	NA	NA	NA	NA	NA	NA	NA	NA	NA	NA	NA	NA	NA	NA	NA	NA	NA	NA	NA	NA	2.838	3.1	2.464	3.215	2.824	3.564	3.064	3.025	3.344	3.302	2.135	3.359	2.89	3.454	2.664	3.051	3.554	2.673	2.758
AbitibiCanyon	NA	NA	NA	NA	NA	NA	NA	NA	NA	NA	NA	NA	NA	1.878	2.079	3.004	0.936	2.008	2.112	1.957	2.005	1.09	0.93	1.473	1.409	2.237	2.042	1.186	2.062	2.542	1.292	2.269	2.469	1.887	1.735	2.367	2.255	1.652	3.026	2.772	1.743	2.369	2.514	2.996	2.154	2.248	2.368	2.024	1.989
Alabama	NA	NA	NA	NA	NA	NA	NA	NA	1.845	0.72	1.484	2.142	0.537	1.142	2.033	2.029	0.533	0.856	0.095	2.115	1.712	2.565	1.245	0.282	0.383	1.362	0.701	0.84	0.957	-0.019	2.036	1.592	1.862	-0.278	1.301	1.556	-0.216	0.026	0.871	1.509	1.313	-0.884	-1.447	1.228	1.248	0.482	0.254	1.508	1.291
Alabama2	NA	NA	NA	NA	NA	NA	NA	NA	NA	NA	NA	0.854	-0.855	0.702	0.51	0.511	-0.156	0.186	-0.091	-0.174	0.246	1.662	0.121	-0.076	-0.968	0.164	-1.998	-0.632	0.307	-0.788	1.312	0.813	0.048	0.454	1.097	-0.133	0.384	-0.18	0.507	0.528	0.065	-0.448	0.707	0.396	-0.562	0.775	-0.319	-0.339	0.158
Alafia	NA	NA	NA	NA	NA	NA	NA	NA	NA	NA	NA	NA	NA	0.624	0.01	0.731	0.088	0.113	0.53	0.337	-0.031	0.494	0.362	0.565	0.435	-0.203	0.375	0.509	-0.265	0.657	0.627	-0.772	-2.874	-0.487	0.467	0.12	0.539	0.781	0.366	-0.021	1.56	0.887	0.776	-0.144	0.103	0.042	-0.353	-0.153	0.114
Albany	NA	NA	NA	NA	NA	NA	NA	NA	NA	NA	NA	NA	NA	NA	NA	NA	NA	NA	NA	NA	NA	NA	NA	NA	NA	NA	NA	NA	NA	NA	NA	NA	NA	NA	NA	NA	NA	NA	NA	NA	NA	NA	NA	NA	-1.715	-1.126	-0.426	-2.025	-3.399
Allegheny	NA	NA	NA	NA	NA	NA	NA	NA	NA	NA	NA	NA	NA	NA	NA	NA	NA	NA	NA	0.103	0.663	0.346	1.131	0.37	0.096	0.403	-0.468	-0.055	0.224	0.067	-0.569	-0.25	0.898	0.614	0.916	0.128	0.026	0.418	0.38	-0.969	0.768	0.025	0.582	-0.04	0.221	0.089	0.16	0.301	0.622
Altamaha	NA	NA	NA	NA	NA	NA	NA	NA	NA	NA	NA	NA	0.033	-2.035	-0.533	-1.25	-1.271	-1.812	-1.042	-2.419	-1.105	-1.361	-1.793	-1.304	-2.194	-0.368	-4.216	-0.382	-1.287	-0.566	-1.393	-0.477	-3.404	-0.169	0.282	-0.181	-0.683	-1.044	-1.512	-0.376	-1.563	-0.105	-0.633	-0.427	-1.144	-1.196	-0.442	-1.487	0.144
American	-2.38	-0.496	-0.419	-0.193	0.832	0.62	-0.658	-0.496	-2.256	0.362	0.318	-0.479	0.267	-1.005	0.017	0.339	0.602	1.1	-1.008	0.007	0.028	0.364	-2.574	0.302	-0.192	0.88	-0.137	-3.07	-0.549	0.704	0.729	-0.934	0.431	-0.162	0.932	-0.056	0.48	0.824	0.973	-0.771	-0.027	-1.274	0.469	0.868	0.921	0.068	0.535	0.442	0.219
Amistad	NA	NA	NA	NA	NA	NA	NA	NA	NA	NA	NA	NA	NA	NA	NA	NA	NA	NA	NA	NA	NA	NA	NA	NA	NA	NA	NA	NA	NA	NA	NA	NA	NA	NA	NA	0.311	0.524	-1.992	-2.564	0.62	0.768	0.757	0.614	0.528	-1.018	0.077	0.607	1.537	0.691
Androscoggin	NA	NA	NA	NA	NA	NA	NA	NA	NA	2.028	2.708	2.096	0.396	2.428	1.952	2.711	1.773	1.631	2.866	2.781	1.759	3.318	2.601	2.411	2.355	1.839	2.31	2.43	2.531	2.858	1.828	1.743	2.66	1.835	1.161	2.536	2.882	2.605	2.342	1.933	2.584	3.171	2.494	2.284	2.91	3.756	2.537	3.305	2.628
Annapolis	NA	NA	NA	NA	NA	NA	NA	NA	NA	NA	NA	NA	NA	NA	NA	NA	NA	NA	NA	NA	NA	NA	NA	NA	NA	NA	NA	NA	NA	NA	NA	NA	NA	NA	NA	NA	NA	NA	NA	NA	NA	NA	NA	NA	0.52	0.866	0.107	0.033	-1.305
Apalachicola	NA	NA	NA	NA	NA	NA	NA	NA	NA	NA	NA	NA	NA	NA	NA	NA	NA	NA	NA	NA	NA	NA	NA	NA	NA	NA	NA	NA	NA	NA	NA	NA	NA	NA	NA	NA	NA	NA	-0.317	-0.826	-0.086	-0.333	0.417	-0.13	0.595	0.822	0.713	1.593	1.269
Arkansas	NA	NA	NA	NA	NA	NA	0.741	-0.298	0.163	0.847	-0.512	-0.6	1.481	0.41	0.189	0.357	0.746	-2.344	-0.325	-2.165	0.871	0.829	-0.07	-0.672	1.18	-0.463	-0.308	-0.018	-0.522	0.277	0.818	-0.193	0.41	0.643	0.536	-0.626	0.478	-0.043	-0.241	0.132	-0.383	0.468	-1.406	1.022	-0.32	0.873	0.045	-3.923	1.546
Ashuapmushuan	NA	NA	NA	NA	NA	NA	NA	NA	NA	NA	NA	NA	NA	NA	NA	NA	NA	NA	NA	NA	NA	NA	NA	NA	NA	NA	NA	NA	NA	NA	NA	NA	NA	NA	NA	NA	NA	NA	NA	NA	NA	NA	NA	-1.246	-1.444	-1.435	-0.761	-0.53	-2.282
Assiniboine	-1.119	-1.832	-5.941	-1.379	-0.885	-0.945	-0.769	-4.916	-1.255	-2.98	-0.426	-0.941	-1.065	-1.061	-1.078	-1.073	-1.707	-0.562	-0.425	-1.347	-0.644	0.171	-0.446	-0.483	-0.526	-0.773	-0.847	-4.115	-0.694	-1.108	-3.129	-1.466	-0.801	-0.039	-2.278	-2.295	-4.018	-1.759	-0.996	-0.695	-1.565	-1.365	0.073	0.292	-0.351	-0.477	-0.894	-0.94	-0.375
Athabasca	NA	NA	NA	NA	NA	NA	NA	NA	NA	NA	NA	NA	NA	NA	NA	NA	NA	NA	NA	NA	NA	NA	NA	NA	NA	NA	NA	NA	NA	NA	NA	NA	NA	NA	NA	NA	NA	NA	-0.342	-0.909	-0.31	-0.981	-1.318	-0.149	NA	-3.294	-3.481	-0.905	-0.741
Attawapiskat	NA	NA	NA	NA	NA	NA	NA	NA	NA	NA	NA	NA	NA	NA	NA	NA	NA	NA	NA	NA	NA	NA	NA	NA	NA	NA	NA	NA	NA	NA	NA	NA	NA	NA	NA	NA	NA	NA	NA	NA	NA	NA	NA	NA	NA	NA	-5.6	-6.163	-1.449
AuSable	0.352	-0.079	0.976	0.94	-2.513	0.142	0.603	1.287	0.143	-2.096	-0.419	-0.15	0.098	-0.315	-2.317	0.96	0.218	-2.805	0.601	0.219	0.524	-0.198	-0.718	-0.098	-1.159	-0.1	0.432	0.11	-3.193	-0.589	0.391	1.1	-0.403	-1.613	-0.059	-0.459	0.178	-2.18	0.139	1.04	-2.643	0.085	0.498	-0.074	0.098	0.043	0.403	-0.327	NA
Austin	0.328	0.505	0.479	-3.278	-0.267	0.216	0.337	-0.237	0.801	1.23	0.626	0.631	0.276	0.67	0.622	-2.243	-2.654	-0.099	-2.297	0.274	0.559	1.21	1.557	2.706	2.523	2.132	2.5	3.108	2.662	2.481	1.502	0.661	1.2	1.544	0.287	0.464	-0.923	0.801	-0.053	1.762	1.914	0.922	1.442	-0.834	1.093	0.902	0.644	0.332	-0.368
AuxSables	-0.182	-0.337	-1.194	-0.49	-1.179	-0.144	0.106	-0.604	-0.84	-0.508	-0.282	-1.496	-0.357	-1.002	0.413	-0.615	-1.055	0.201	0.249	-2.502	-0.438	-3.303	-3.925	-3.791	-0.015	-3.171	-0.275	-3.731	-3.736	-2.35	-0.488	-0.169	-0.559	-1.222	-1.344	-1.085	-1.932	0.42	-0.043	-0.299	0.346	-1.447	-0.132	-1.644	-0.965	-0.545	-0.092	-0.053	-0.122
Baker	NA	NA	NA	NA	NA	NA	NA	NA	NA	NA	NA	NA	NA	NA	NA	NA	NA	NA	NA	NA	NA	NA	NA	NA	2.498	2.77	1.741	1.996	1.595	0.263	1.575	1.703	2.178	1.183	0.085	1.092	1.147	2.291	0.871	0.016	1.312	2.904	-1.584	1.734	1.669	2.145	0.238	1.099	-0.059
Barren	NA	NA	NA	NA	NA	NA	NA	NA	NA	NA	NA	NA	NA	NA	NA	NA	NA	NA	NA	0.081	-0.02	0.668	-0.225	1.327	1.003	0.453	1.034	0.441	0.346	-0.492	0.187	-0.276	0.362	-2.644	-2.357	0.806	-0.713	0.67	0.77	-2.988	-2.435	0.252	-0.029	0.711	0.573	0.261	0.055	-2.186	-0.021
Batchawana	NA	NA	NA	NA	NA	NA	NA	NA	NA	NA	NA	NA	NA	NA	NA	NA	NA	NA	NA	NA	NA	NA	NA	NA	NA	NA	NA	NA	NA	NA	NA	NA	NA	NA	NA	NA	NA	NA	NA	NA	NA	NA	NA	NA	NA	NA	NA	NA	-0.843
Battle	NA	NA	NA	NA	NA	NA	NA	NA	NA	NA	NA	NA	NA	NA	NA	NA	NA	NA	NA	NA	NA	NA	NA	NA	NA	NA	NA	NA	NA	NA	NA	NA	NA	NA	NA	NA	NA	NA	NA	NA	NA	NA	NA	NA	NA	NA	NA	NA	NA
BayDuNord	NA	NA	NA	NA	NA	NA	NA	NA	NA	NA	NA	NA	NA	NA	NA	NA	NA	NA	NA	NA	NA	NA	NA	NA	NA	NA	NA	NA	NA	NA	NA	NA	-0.31	-1.352	0.235	-0.472	-1.312	-0.768	-0.656	-3.509	0.191	-4.707	0.862	0.114	-3.286	-0.723	-1.07	-0.554	-3.235
Bear	NA	NA	NA	NA	NA	NA	NA	NA	NA	NA	NA	NA	NA	NA	NA	NA	NA	NA	NA	NA	NA	NA	NA	NA	NA	NA	NA	NA	NA	NA	NA	NA	NA	NA	NA	NA	NA	NA	NA	NA	NA	NA	NA	NA	NA	NA	NA	NA	NA
Beaver	NA	NA	NA	NA	NA	NA	NA	NA	NA	NA	NA	NA	NA	0.849	-0.41	-0.149	1.091	0.275	1.222	0.81	0.828	0.595	0.115	0.316	0.353	1.125	0.59	-1.01	0.984	0.81	1.208	-0.188	0.338	0.424	-2.737	0.497	1.185	0.98	1.11	0.841	0.418	0.382	-2.224	0.989	1.006	-0.79	0.185	-1.174	-0.044
Beaver2	NA	NA	NA	NA	NA	NA	NA	NA	NA	NA	NA	3.547	2.535	2.621	3.642	3.555	3.351	3.143	3.285	3.017	3.113	3.457	3.604	1.951	3.446	2.313	2.244	2.386	3.075	3.751	3.285	2.777	3.374	3.202	2.905	2.722	3.332	3.512	3.259	2.937	2.839	3.361	3.297	2.968	2.388	2.827	2.506	3.068	2.761
Betsiamites	NA	NA	NA	NA	NA	NA	NA	NA	NA	NA	NA	NA	NA	NA	NA	NA	NA	NA	NA	NA	NA	NA	NA	NA	NA	NA	NA	NA	NA	NA	NA	NA	NA	NA	-1.832	NA	NA	NA	NA	NA	3.237	3.41	4.053	3.979	3.855	3.72	3.247	3.775	3.502
BigBlue	NA	NA	NA	NA	NA	NA	NA	NA	NA	NA	NA	NA	NA	NA	NA	NA	NA	NA	NA	NA	NA	NA	NA	NA	NA	NA	NA	NA	NA	NA	NA	1.432	-0.549	0.447	0.553	0.046	0.826	-0.492	0.929	0.947	0.481	0.386	0.91	0.313	-0.656	0.861	0.958	-0.233	1.014
Bighorn	NA	NA	NA	NA	NA	NA	NA	NA	NA	NA	NA	NA	NA	NA	NA	-1.146	0.158	-3.69	-1.203	-0.337	0.046	0.203	-0.388	-0.535	-1.101	-1.233	-0.117	-1.953	-0.452	-0.437	-1.312	-0.734	-0.305	0.4	1.418	-0.798	-0.506	-0.363	0.184	0.005	-0.6	0.728	0.38	-0.111	-0.231	0.11	0.22	-0.137	0.237
BigSioux	NA	NA	NA	NA	NA	NA	NA	NA	NA	0.585	-0.181	0.39	1.216	0.713	0.71	-0.47	-1.175	0.134	0.173	-0.038	-0.11	0.015	0.631	0.434	0.267	0.942	0.006	-0.599	-0.552	-0.618	0.406	-0.156	0.318	0.794	0.757	0.572	0.738	0.093	-1.18	-0.013	0.062	-2.637	0.35	-0.292	-1.543	-0.464	0.613	-3.412	-3.036
BigThompson	NA	NA	NA	NA	NA	NA	NA	NA	NA	NA	NA	NA	NA	NA	NA	NA	NA	NA	NA	NA	NA	NA	NA	NA	NA	NA	NA	NA	NA	NA	NA	NA	NA	NA	NA	NA	NA	NA	NA	NA	NA	NA	NA	NA	NA	NA	NA	NA	NA
BillWilliams	NA	NA	NA	NA	NA	NA	NA	NA	NA	NA	NA	NA	NA	NA	NA	NA	NA	NA	NA	NA	0.985	0.978	-0.578	0.305	0.632	-0.255	0.781	-2.006	1.271	-0.769	-2.408	0.686	-0.239	1.125	0.96	1.226	0.715	1.139	0.119	-0.798	1.031	1.442	0.662	0.769	0.731	0.621	0.996	1.534	0.955
Birchbank	NA	NA	NA	NA	NA	NA	NA	NA	NA	NA	NA	NA	NA	NA	NA	NA	NA	NA	-3.65	-2.116	-2.608	-3.529	-2.649	-2.813	-2.504	-2.806	-3.925	-1.724	-2.402	-2.688	-2.24	-2.191	-2.294	-4.277	-1.81	-2.889	-2.231	-2.872	-2.787	-2.321	-5.483	-2.602	-1.996	-2.712	-1.98	-2.072	-2.834	-2.981	0.286
Black	NA	-0.05	0.484	-1.495	0.407	0.557	0.776	1.221	1.065	0.747	1.381	1.362	-0.03	1.357	1.537	1.621	0.681	0.647	0.389	1.141	0.712	0.99	1.583	0.38	0.768	0.781	-0.424	-0.351	1.285	1.588	0.458	0.608	1.447	0.751	1.49	0.231	0.6	1.367	1.485	0.172	0.499	1.158	1.171	0.045	1.047	-0.06	0.067	0.927	0.399
Black_AR	NA	NA	NA	NA	NA	NA	NA	NA	NA	NA	-0.538	NA	NA	NA	NA	NA	NA	NA	NA	NA	-0.097	-0.018	0.551	0.062	-0.114	-0.367	-0.079	-1.707	0.054	-0.067	-0.117	-1.194	-0.313	-0.987	-0.12	0.174	-0.154	0.143	0.278	-0.453	0.812	0.166	-0.01	0.229	-0.042	-0.457	-2.747	-0.29	0.864
Blackstone	NA	NA	NA	NA	NA	NA	NA	NA	NA	NA	2.466	2.234	1.905	2.204	2.347	2.224	1.997	2.383	1.957	2.272	1.816	2.264	2.81	-0.208	1.854	1.399	1.639	2.614	1.564	2.337	-0.013	0.667	1.821	1.789	1.13	1.146	1.035	-0.672	-0.152	0.345	-0.36	0.095	-0.148	-3.09	-3.17	-2.768	0.184	-3.797	0.128
BlackWarrior	NA	NA	NA	NA	NA	NA	NA	NA	NA	0.327	0.109	-0.685	0.152	0.534	0.545	1.146	0.12	0.161	0.751	0.72	-4.272	1.168	1.267	0.93	0.735	1.067	-0.175	-1.256	-2.5	-0.403	-0.678	0.648	1.185	0.744	0.685	0.804	0.41	-0.262	0.216	-2.206	0.433	0.843	0.556	1.959	1.743	0.787	0.95	1.054	1.214
Blue	NA	NA	NA	NA	NA	NA	NA	NA	NA	NA	NA	NA	NA	NA	NA	NA	NA	NA	-1.328	-0.462	-0.524	-0.992	-0.584	0.512	1.295	1.319	0.727	-2.254	-1.267	0.956	-1.284	1.16	0.226	1.621	1.144	0.448	0.186	-1.468	0.849	-0.068	0.096	1.377	0.592	-0.022	-2.761	0.61	0.221	0.578	0.19
Boise	NA	NA	NA	NA	NA	NA	NA	NA	NA	NA	NA	NA	NA	NA	NA	NA	NA	NA	NA	-0.323	-0.006	0.268	-0.251	-1.256	0.083	-0.385	-2.098	-0.713	-0.347	-1.019	-1.22	-0.85	-0.69	-0.56	-0.892	-1.425	-0.638	0.188	0.103	-1.331	-0.933	-1.324	-0.971	-0.389	0.035	-1.902	-1.206	-1.144	-1.316
Bow	-0.611	-0.395	-0.772	0.166	0.311	-0.43	-0.303	-1.062	-0.792	1	0.237	1.682	0.73	-0.811	0.58	0.436	0.88	1.151	1.251	1.681	1.151	2.101	1.115	1.033	2.506	1.812	1.795	0.829	1.616	2.727	NA	NA	NA	NA	1.029	1.989	1.532	-0.041	-2.894	-0.171	0.61	0.074	1.037	0.557	0.763	0.833	0.408	1.294	1.053
Bow2	NA	NA	NA	NA	NA	NA	NA	NA	NA	NA	NA	NA	NA	NA	NA	NA	NA	NA	NA	NA	NA	NA	NA	NA	NA	NA	NA	NA	NA	NA	NA	NA	NA	NA	NA	NA	NA	NA	NA	NA	NA	NA	NA	NA	NA	0.45	-0.541	-0.28	0.983
Brazeau	NA	NA	NA	NA	NA	NA	NA	NA	NA	NA	NA	NA	NA	NA	NA	NA	NA	NA	NA	NA	NA	NA	NA	NA	NA	NA	NA	NA	NA	NA	NA	NA	NA	NA	NA	NA	NA	NA	NA	NA	NA	NA	1.039	1.088	0.529	0.585	1.86	1.588	1.405
Brazos	NA	NA	NA	NA	NA	NA	NA	NA	NA	NA	NA	NA	NA	NA	NA	NA	NA	NA	NA	NA	NA	NA	NA	NA	NA	NA	NA	NA	NA	NA	NA	NA	NA	NA	NA	NA	NA	NA	NA	NA	NA	NA	NA	NA	NA	NA	NA	NA	0.059
Broad	NA	NA	NA	NA	NA	NA	NA	NA	NA	NA	NA	NA	NA	NA	NA	NA	NA	NA	NA	NA	NA	NA	NA	NA	NA	NA	NA	NA	NA	NA	NA	NA	NA	NA	NA	NA	NA	NA	NA	NA	NA	NA	NA	NA	NA	NA	NA	NA	NA
Brownsville	NA	NA	NA	NA	NA	NA	NA	NA	NA	NA	NA	NA	NA	NA	1.096	0.351	0.507	0.896	-0.799	1.174	-1.989	0.974	0.059	0.957	-1.039	0.611	1.077	-0.75	-5.367	0.603	0.488	-0.234	0.714	0.286	1.186	1.812	0.968	1.024	-1.193	-0.504	1.406	1.585	1.283	0.645	1.206	-0.235	0.726	-0.388	0.341
Bruneau	NA	NA	NA	NA	NA	NA	NA	NA	NA	NA	NA	NA	NA	NA	NA	NA	NA	NA	NA	NA	NA	NA	NA	NA	-3.438	-1.242	-0.464	-1.126	-0.388	-0.654	-3.599	-2.132	-0.103	-0.682	-0.51	-1.744	-0.281	-0.689	-0.467	-0.213	-0.166	-0.297	-0.267	-0.55	0.296	-0.288	-0.681	-0.35	-0.783
Buford	NA	NA	NA	NA	NA	NA	NA	NA	NA	NA	NA	NA	NA	NA	NA	NA	NA	NA	NA	NA	NA	NA	0.606	0.936	0.274	-2.131	0.06	-2.568	-2.583	1.12	-2.176	0.681	-2.069	0.637	-1.901	-2.132	-3.66	1.74	3.659	4.235	4.326	4.301	4.135	3.938	3.541	4.223	4.234	4.226	4.26
Burntwood	NA	NA	NA	NA	NA	NA	NA	NA	NA	NA	NA	NA	NA	NA	NA	NA	NA	NA	NA	NA	NA	NA	NA	NA	NA	NA	NA	NA	NA	NA	NA	NA	NA	NA	NA	NA	NA	NA	-5.231	-5.883	-2.063	-1.877	-3.182	-3.03	-3.457	-5.199	-2.483	-5.561	-2.854
Caballo	NA	NA	NA	NA	NA	NA	NA	NA	NA	NA	NA	NA	NA	NA	NA	NA	NA	NA	0.062	-1.133	0.608	-0.263	-0.658	-0.022	-0.348	-2.513	0.413	-0.571	-0.216	0.561	-0.14	-0.158	-0.356	-0.589	-0.487	-0.645	0.158	0.64	0.358	-1.066	-1.459	-0.273	-0.411	0.582	-0.261	-1.548	-0.71	0.413	0.017
CachelaPoudre	NA	NA	NA	NA	NA	NA	NA	NA	NA	NA	NA	NA	NA	NA	NA	NA	NA	NA	NA	NA	NA	NA	NA	NA	NA	NA	NA	NA	NA	NA	NA	NA	NA	NA	NA	NA	NA	NA	NA	NA	NA	NA	NA	NA	NA	NA	NA	NA	NA
Caloosahatchee	NA	NA	NA	NA	NA	NA	NA	NA	NA	NA	NA	NA	NA	NA	NA	NA	NA	NA	NA	NA	NA	NA	NA	NA	NA	NA	NA	NA	NA	NA	NA	NA	NA	NA	NA	NA	NA	NA	NA	NA	NA	NA	NA	NA	NA	NA	NA	0.915	-0.267
Campbell	NA	NA	NA	NA	NA	NA	NA	NA	NA	NA	NA	NA	NA	NA	NA	NA	NA	NA	NA	NA	NA	NA	NA	NA	NA	NA	NA	NA	NA	NA	0.046	0.667	-0.161	0.082	0.557	1.255	1.154	0.909	1.305	1.901	0.727	1.436	1.457	2.166	2.169	1.306	-0.42	0.666	1.393
Canadian	NA	NA	NA	NA	NA	NA	NA	NA	NA	NA	NA	NA	NA	NA	NA	NA	NA	NA	NA	0.421	-0.38	0.383	-0.274	-2.412	0.605	0.7	0.306	-0.086	-2.659	-0.437	-0.254	-0.273	1.027	0.503	0.337	0.254	0.884	-0.455	-3.4	-2.227	0.847	0.713	1.275	0.642	1.75	3.643	3.731	2.938	2.139
CaneyFork_TN	1.03	NA	2.315	0.968	NA	NA	1.101	1.62	1.912	1.585	2.036	1.711	0.759	2.077	1.221	1.39	1.282	0.689	0.558	1.524	1.547	1.105	2.277	1.975	1.784	0.1	2.008	1.103	2.357	1.931	1.564	2.418	2.753	1.471	2.169	2.46	1.348	0.887	1.578	1.682	1.591	1.922	0.539	2.44	1.116	0.568	1.28	2.068	1.35
CapeFear	NA	NA	NA	NA	NA	NA	NA	NA	NA	NA	NA	NA	NA	NA	NA	NA	NA	NA	NA	NA	NA	NA	NA	NA	NA	NA	NA	NA	NA	NA	NA	NA	NA	NA	NA	NA	NA	NA	NA	NA	NA	NA	NA	NA	NA	NA	NA	NA	NA
CapeFear2	NA	NA	NA	NA	0.227	0.738	0.478	0.312	1.124	0.862	0.348	-0.594	1.276	0.574	1.167	1.493	0.276	0.292	0.661	0.382	1.606	1.085	1.418	0.458	0.214	0.857	0.595	0.705	0.729	0.049	0.233	0.898	1.054	1.161	1.364	0.179	0.326	-2.179	0.189	-0.322	-1.295	1.059	1.403	0.961	1.527	1.285	-0.843	0.728	1.115
CapeFear3	NA	NA	NA	NA	NA	NA	NA	NA	NA	NA	NA	NA	NA	NA	NA	NA	NA	NA	1.468	0.143	1.28	0.507	1.326	1.034	0.641	-0.412	0.691	1.009	0.504	0.347	0.503	1.944	1.594	1.368	1.315	0.533	1.058	0.593	0.315	-0.619	-0.098	0.628	0.748	0.838	0.749	0.622	-0.293	-1.652	0.498
Catawba	NA	NA	NA	NA	NA	NA	NA	NA	NA	NA	NA	NA	NA	NA	NA	NA	NA	NA	NA	NA	NA	NA	NA	3.258	3.349	3.19	3.903	3.654	3.064	3.665	4.482	3.641	3.532	3.426	2.227	3.458	3.067	3.135	3.387	3.543	2.71	2.816	2.344	3.26	3.44	3.571	3.483	3.576	3.535
Chadakoin	NA	NA	NA	NA	NA	NA	NA	NA	NA	NA	NA	NA	NA	NA	NA	-0.948	-0.363	-0.826	-1.055	-0.541	-0.508	0.244	0.115	-0.398	-0.186	-0.111	-0.234	-0.739	-1.04	-4.631	-0.271	0.319	-1.459	-0.965	0.6	-0.253	-0.154	1.43	0.334	-0.418	-0.089	-1.12	-0.828	-0.555	-1.154	-0.794	0.045	0.72	-0.213
Chattahoochee	NA	NA	NA	NA	NA	NA	NA	NA	NA	-0.532	-0.48	0.387	-2.557	-0.013	0.505	-1.642	-2.687	-3.523	-0.376	0.08	-2.538	0.759	-0.263	0.76	0.66	0.504	0.154	0.125	-0.287	0.459	0.184	-0.859	0.886	0.535	-0.131	0.464	0.533	0.413	0.136	0.278	NA	NA	NA	NA	NA	NA	NA	NA	NA
Chaudiere	NA	0.443	NA	-0.841	-0.558	0.54	NA	NA	NA	NA	NA	NA	NA	NA	NA	NA	NA	0.64	0.091	-0.106	0.93	-0.11	-0.235	0.294	0.863	0.049	0.182	-0.713	-0.715	-0.851	0.347	0.48	0.235	-0.157	-0.32	-0.425	0.441	0.872	0.099	-0.608	-0.374	-0.15	0.175	-0.511	0.786	0.653	0.444	-3.219	0.49
Cheatham	NA	NA	NA	NA	NA	NA	NA	NA	NA	NA	NA	NA	NA	NA	NA	NA	NA	NA	NA	NA	NA	NA	NA	NA	NA	NA	NA	NA	NA	NA	NA	NA	NA	NA	NA	-1.112	0.54	-0.016	-0.157	1.105	1.416	0.439	0.01	0.826	1.058	1.107	1.488	0.783	-0.396
Chelan	-1.022	-1.609	-1.89	-2.261	-1.532	-1.828	-1.789	0.513	1.206	0.645	1.325	1.969	0.996	-0.167	1.12	0.979	2.063	1.95	1.27	1.646	2.422	0.475	2.147	1.455	1.768	1.868	1.647	2.236	0.59	1.411	1.208	-0.669	1.863	0.929	0.69	0.012	0.615	-0.854	1.235	0.501	0.722	0.823	0.864	1.63	0.391	-0.643	1.122	0.84	0.413
Cheticamp	NA	NA	NA	NA	NA	NA	NA	NA	NA	NA	NA	NA	NA	NA	NA	NA	NA	NA	NA	NA	NA	NA	NA	NA	NA	NA	NA	NA	NA	NA	NA	NA	NA	NA	NA	NA	NA	NA	NA	0.515	-1.957	-3.837	0.985	0.252	1.036	0.159	0.395	-0.312	-2.2
Cheyenne	NA	NA	NA	NA	NA	NA	NA	NA	NA	0.497	1.103	-0.45	NA	NA	NA	0.687	-0.764	-3.387	-1.28	0.414	0.423	0.64	0.493	0.3	0.285	0.394	1.032	1.347	-3.965	0.664	0.715	-0.099	0.288	1.29	0.532	0.575	1.784	0.908	2.284	1.673	0.397	0.265	0.877	1.17	-2.182	0.844	-2.21	-0.837	-0.821
Chicoutimi	NA	NA	NA	NA	-0.934	-2.348	-0.255	-0.66	-0.08	0.515	-0.554	-0.234	1.606	0.004	0.43	0.777	-0.127	1.243	0.501	-0.86	-3.173	0.745	0.51	1.004	0.776	0.852	0.669	-0.778	-0.836	-0.134	1.359	0.108	0.697	-0.557	-0.498	-0.844	0.873	0.451	0.957	0.679	0.186	0.523	0.048	-0.527	0.481	-0.328	-0.563	0.747	-0.592
Chippewa	NA	NA	NA	NA	NA	NA	NA	NA	NA	1.663	1.634	2.183	1.401	2.067	1.951	1.219	-0.011	2.099	1.339	1.767	1.216	1.952	1.043	1.233	1.143	1.443	1.107	2.029	1.856	2.784	2.479	1.781	1.958	1.189	0.998	1.865	2.082	3.154	2.774	1.907	2.018	2.403	2.298	2.637	1.996	1.737	1.22	1.066	1.272
Chippewa2	0.765	1.491	1.497	0.897	0.833	2.242	1.396	2.111	2.42	2.015	1.855	2.739	1.795	2.505	2.263	1.971	1.622	2.628	1.892	2.117	2.166	2.066	1.573	1.593	1.931	1.945	2.107	2.756	2.949	3.173	2.827	2.11	2.095	1.909	1.108	2.541	2.794	3.792	3.144	2.585	2.65	3.095	2.979	3.196	2.793	2.371	2.375	1.528	1.306
Choctawhatchee	NA	NA	NA	NA	NA	NA	NA	NA	NA	NA	NA	-0.629	-0.087	0.208	-0.265	-1.89	-0.266	0.095	-0.012	-1.107	-0.115	-1.737	-1.001	-3.684	-1.346	0.734	-0.903	0.523	-1.177	-0.785	-0.154	-0.1	-0.773	-0.7	-0.342	0.331	-0.362	0.156	-0.753	0.26	-1.213	-0.04	0.174	-0.206	0.189	0.288	-0.045	0.254	0.093
Churchill	NA	NA	NA	NA	NA	NA	NA	NA	NA	NA	NA	NA	NA	NA	NA	NA	NA	NA	NA	NA	NA	NA	NA	NA	NA	NA	NA	NA	NA	NA	NA	NA	NA	NA	NA	NA	NA	NA	NA	NA	NA	NA	NA	NA	NA	-2.398	-1.428	-0.12	-1.446
Churchill_MB	NA	NA	NA	NA	NA	NA	NA	NA	NA	NA	NA	NA	NA	NA	NA	NA	NA	NA	NA	NA	NA	NA	NA	NA	NA	NA	NA	NA	NA	NA	NA	NA	-0.182	-0.991	-1.269	-2.061	-0.813	-1.479	-1.618	-3.227	-2.94	-1.244	-0.939	-1.955	-2.627	-1.043	-1.067	-2.711	-1.79
Churchill_NL	NA	NA	NA	NA	NA	NA	NA	NA	NA	NA	NA	NA	NA	NA	NA	NA	NA	NA	NA	NA	NA	NA	NA	NA	NA	NA	NA	NA	NA	NA	NA	NA	NA	NA	NA	NA	NA	-5.525	-3.577	-2.628	-3.322	-2.609	-6.257	-6.84	-4.766	-5.521	-2.96	-5.315	-3.559
Churchill_SK	NA	NA	NA	NA	NA	NA	NA	NA	NA	-0.489	0.237	-1.458	-2.171	-1.018	-2.033	-0.726	-1.298	-0.858	-0.209	-0.18	0.931	0.725	-0.675	-1.332	-0.829	-1.576	-0.562	-0.782	-1.327	-0.984	-0.594	-0.591	1.556	2.329	0.352	0.186	0.958	1.778	0.2	0.176	-0.37	-0.498	0.619	-0.062	-0.228	0.505	-0.162	-0.085	0.797
Churchill2_NL	NA	NA	NA	NA	NA	NA	NA	NA	NA	NA	NA	NA	NA	NA	NA	NA	NA	NA	NA	NA	NA	NA	NA	NA	NA	NA	NA	NA	NA	NA	NA	NA	NA	NA	-1.02	-1.397	-2.132	-5.242	-2.372	-2.472	-2.438	-2.591	-1.851	-1.615	-1.221	-2.226	-1.629	-4.255	-2.402
Cimarron	NA	NA	NA	NA	NA	NA	NA	NA	NA	NA	NA	NA	NA	NA	NA	NA	NA	NA	NA	NA	NA	NA	NA	NA	NA	NA	NA	NA	NA	NA	NA	NA	NA	NA	NA	NA	NA	NA	NA	NA	NA	NA	NA	NA	NA	NA	NA	NA	NA
Cisco	NA	NA	NA	-0.073	-1.83	-0.225	-0.954	-0.769	-1.323	-0.588	-0.286	-0.333	-1.097	-0.698	-1.59	-0.569	-0.795	-0.701	-0.518	-0.425	-0.379	-0.288	-1.344	0.287	-0.403	-1.021	-0.973	-1.187	-0.189	-4.054	-0.725	-1.328	-1.052	0.15	0.023	-0.665	-0.669	-1.028	-1.18	-0.524	-0.599	0.634	-0.827	-0.705	-1.382	-0.52	-0.354	-0.776	0.118
Clarion	NA	NA	NA	NA	NA	NA	NA	NA	NA	NA	NA	NA	NA	NA	NA	NA	NA	NA	NA	NA	NA	NA	NA	NA	NA	NA	NA	NA	0.535	0.855	0.328	0.712	0.946	1.393	2.599	2.626	0.392	1.143	2.611	1.83	2.209	1.608	2.081	2.466	2.072	2.498	2.072	2.409	0.578
ClarkFork	-1.389	-1.97	-1.132	-2.985	-4.278	-1.291	-1.434	-3.034	-2.327	-1.235	-3.384	-2.021	-1.317	-0.714	-2.571	-1.482	-1.169	-2.146	-1.366	-2.191	-0.2	-0.803	-0.394	-0.39	-0.981	0.146	-0.108	-3.638	-1.418	-0.514	-1.35	-1.83	-2.003	-1.449	-0.188	-0.701	-3.164	-0.308	-2.944	-1.383	-0.846	-0.487	-0.735	0.188	-0.518	-0.878	-0.061	0.106	0.104
Clearwater	NA	NA	NA	NA	NA	NA	NA	NA	NA	NA	NA	NA	NA	NA	NA	NA	NA	NA	NA	NA	NA	NA	NA	NA	NA	NA	NA	NA	NA	NA	NA	NA	NA	NA	NA	NA	NA	NA	NA	NA	NA	NA	NA	NA	NA	0.05	-3.675	-0.45	0.703
Clinch	0.829	0.703	1.24	-0.525	0.117	-2.616	-0.046	-3.686	-1.856	0.215	-0.264	-0.811	0.123	-0.017	-2.216	1.135	0.79	0.15	1.292	0.623	0.433	1.586	-0.076	1.053	0.197	1.524	0.954	3.082	3.626	1.747	1.449	2.687	2.443	2.857	3.257	0.193	1.563	1.726	2.326	2.191	2.935	1.906	1.401	1.913	1.918	2.327	2.015	2.247	2.318
Clinch2	NA	NA	NA	NA	NA	NA	NA	NA	NA	NA	NA	NA	NA	NA	NA	NA	NA	0.691	0.327	-0.133	-0.49	0.38	0.524	0.349	0.431	1.047	-0.006	2.083	2.4	1.278	0.81	2.249	1.801	2.116	2.521	0.019	1.139	0.307	2.218	1.585	2.097	1.423	0.619	2.717	NA	NA	NA	NA	NA
Clyde	NA	-0.013	NA	0.14	NA	NA	NA	NA	NA	-0.869	0.77	-1.077	-0.512	-0.247	-0.17	-0.221	NA	NA	NA	-0.795	0.762	0.666	0.454	0.623	1.485	0.364	1.014	0.958	0.649	1.009	1.394	1.455	2.376	1.883	1.826	2.063	2.179	2.746	2.8	2.748	2.698	1.996	1.844	2.098	0.789	0.928	-0.106	1.902	2.081
Coal	NA	NA	NA	NA	NA	NA	NA	NA	NA	NA	NA	NA	NA	NA	NA	NA	NA	NA	NA	NA	NA	NA	NA	NA	NA	NA	NA	NA	NA	NA	NA	NA	NA	NA	NA	NA	NA	NA	NA	NA	NA	NA	0.804	0.634	0.16	-0.115	0.013	1.263	0.143
Colorado_TX	NA	NA	NA	NA	NA	NA	NA	NA	NA	NA	NA	NA	NA	NA	NA	NA	NA	NA	NA	0.013	0.536	0.332	-0.233	2.178	0.596	1.5	0.072	1.766	1.681	0.221	0.457	0.503	0.71	0.813	0.552	-1.004	0.904	0.454	1.591	1.59	1.869	-1.884	0.799	0.368	1.274	-0.047	-0.32	-0.079	0.975
Columbia	NA	NA	NA	NA	NA	NA	NA	NA	NA	NA	NA	NA	NA	NA	NA	NA	NA	NA	NA	-2.947	-2.938	-1.947	-2.114	-3.423	-1.808	-2.574	-2.779	-2.473	-2.339	-2.769	-2.685	-4.972	-2.551	-2.221	-3.708	-2.311	-1.509	-2.73	-4.318	-3.111	-1.562	-1.291	-1.857	-4.034	-2.393	-1.347	-1.873	-1.848	-0.159
Concho	0.553	0.421	-0.529	0.307	0.04	1.065	0.95	0.737	0.625	0.074	0.825	-0.723	1.215	-0.306	-2.469	1.429	0.322	0.947	1.053	0.471	0.299	0.709	1.632	1.182	1.076	0.417	-2.038	0.48	0.641	0.117	1.068	0.845	0.821	-0.87	1.234	0.35	0.602	0.552	1.171	1.346	0.354	1.227	-0.493	-0.731	-2.248	-0.045	-2.137	0.437	-2.547
Conestoga	NA	NA	NA	NA	NA	NA	NA	NA	NA	-1.778	0.008	-4.403	NA	NA	-1.739	0.362	-2.138	-2.244	0.737	-1.952	0.061	0.726	-1.929	-0.046	-2.318	-2.026	0.352	0.362	0.58	-0.75	0.515	-2.245	-2.439	0.98	-3.365	-2.802	-2.675	0.158	-1.972	-2.654	-2.093	-2.551	0.912	-2.217	0.862	-2.396	0.366	-3.197	0.669
Congaree	NA	NA	NA	NA	NA	NA	NA	NA	NA	NA	NA	NA	NA	NA	NA	NA	NA	NA	NA	NA	2.445	2.541	1.931	2.041	2.122	2.271	3.212	2.54	2.337	2.548	2.9	2.645	3.125	2.923	2.019	2.19	2.164	2.083	2.977	2.683	1.75	2.415	2.226	2.354	1.73	2.658	1.331	1.958	0.609
Connecticut	NA	NA	NA	NA	NA	NA	NA	NA	NA	0.77	1.527	0.947	0.128	0.493	0.384	1.311	1.301	0.846	1.651	1.363	0.743	2.19	2.114	1.276	1.611	1.442	1.051	0.65	1.648	1.335	1.043	1.164	1.176	1.262	1.61	0.858	1.68	1.458	1.757	0.857	1.653	2.258	1.866	1.74	1.085	2.675	1.965	2.02	1.79
Coosa	NA	NA	NA	NA	NA	NA	1.709	-0.029	2.15	0.538	0.669	1.286	0.289	1.614	1.887	1.672	0.954	0.556	0.857	1.49	0.831	2.341	1.385	1.122	0.853	0.784	0.701	0.415	1.226	0.547	1.347	1.412	1.877	0.509	1.218	0.976	0.532	0.597	-0.657	0.771	-0.141	-1.404	0.641	0.66	0.896	-0.227	0.28	1.181	1.07
Coosawattee	0.351	-0.239	0.657	NA	NA	NA	NA	NA	NA	NA	NA	NA	NA	NA	NA	NA	NA	NA	NA	NA	NA	NA	NA	NA	NA	NA	NA	NA	NA	NA	NA	NA	NA	NA	NA	NA	NA	NA	NA	NA	NA	NA	-0.201	0.556	-2.51	0.077	0.696	-2.334	-2.901
Coulonge	NA	NA	NA	NA	NA	NA	NA	0.19	-1.709	-0.91	-0.682	-1.23	NA	-1.628	-4.561	NA	-0.892	-1.19	-0.53	-4.355	-0.837	-0.569	-0.68	-1.864	-0.904	-0.87	0.198	-1.456	-1.283	-1.401	-1.742	-1.476	-2.788	-0.093	-0.281	-0.602	-1.007	-0.034	-0.517	-0.668	0.074	-0.96	-0.249	-0.018	-0.263	-0.723	0.211	-0.073	-0.898
Cowlitz2	NA	NA	NA	NA	NA	NA	NA	NA	NA	NA	NA	NA	NA	NA	NA	-0.762	-0.001	0.076	0.132	-0.357	0.627	-2.852	1.188	0.497	0.079	0.651	-0.08	0.669	-0.142	-1.619	-2.162	0.72	-0.523	-0.181	-2.934	-0.232	-0.023	-0.261	0.049	-0.122	-0.301	-0.079	0.236	-0.405	1.759	0.325	-0.136	0.916	0.331
CtrHillDam	NA	NA	NA	0.396	1.253	0.511	-0.345	0.109	0.858	0.783	1.082	-0.039	0.316	0.746	0.965	0.742	-2.909	0.243	-4.288	0.248	0.352	0.738	1.308	0.822	0.824	0.373	0.467	0.331	1.039	0.02	-0.109	2.142	2.172	1.921	2.269	1.056	2.078	2.235	2.221	2.727	2.595	1.904	2.115	2.307	1.731	1.341	2.603	3.03	2.476
Cumberland	0.053	-0.157	-3.242	-0.438	0.063	0.264	0.076	-0.493	-1.05	-1.053	0.325	0.045	0.011	-3.933	-1.911	-2.843	0.256	-0.331	-1.382	-0.591	0.065	-1.286	-0.163	-0.152	0.044	-1.219	-0.412	0.325	0.266	0.049	0.561	1.748	0.85	1.082	1.861	-0.688	1.115	0.57	0.393	0.544	1.633	1.031	0.8	1.033	0.99	0.07	1.411	1.425	0.029
Cumberland2	NA	NA	NA	-0.216	0.763	0.637	0.671	1.007	0.752	0.885	0.916	0.464	-0.009	0.213	0.669	0.347	-1.213	-0.413	0.546	0.214	-0.633	0.56	1.129	0.216	0.977	-0.715	0.622	-0.155	0.509	-0.28	0.478	1.47	1.206	1.811	2.048	0.38	1.867	1.473	1.775	1.916	1.913	1.936	1.336	1.68	2.019	0.961	2.356	2.236	0.912
Cumberland3	NA	NA	NA	NA	NA	NA	NA	NA	NA	NA	NA	NA	0.435	-0.74	-0.395	-0.85	-0.272	-0.394	-1.384	-0.952	0.01	-1.331	NA	NA	NA	NA	NA	NA	-0.467	-0.35	-0.43	1.639	0.891	1.233	1.021	-0.991	0.491	0.765	1.128	1.176	1.44	1.29	0.969	0.979	1.139	0.465	1.953	1.335	0.3
Cumberland4	NA	NA	NA	NA	NA	NA	NA	NA	NA	NA	NA	NA	NA	NA	NA	NA	NA	NA	NA	NA	NA	-0.167	-0.57	0.153	-1.29	-1.157	-1.188	0.547	-0.191	-1.18	-1.574	0.258	0.174	0.173	0.267	-0.024	-2.949	-0.04	-0.712	0.134	0.367	-4.103	-1.153	0.72	0.601	0.425	1.213	0.18	1.118
Dalles	-4.902	-1.387	-1.61	-2.105	-2.161	-4.766	-2.298	-2.513	-1.625	-2.162	-2.292	-1.025	-1.277	-1.246	-1.951	-5.205	-1.766	-1.599	-1.148	-1.791	-4.312	-1.13	-1.67	-1.209	-3.704	-0.713	-1.666	-1.225	-0.909	-1.207	-1.366	-1.711	-1.4	-0.885	-1.102	-1.658	-0.871	-0.07	-5.198	-0.988	-1.363	-1.991	-3.397	-0.641	0.143	-0.329	0.52	0.628	0.847
Dan	NA	NA	NA	NA	NA	NA	NA	NA	NA	NA	NA	NA	NA	NA	NA	NA	NA	NA	NA	NA	NA	NA	NA	NA	NA	NA	NA	NA	NA	NA	NA	-0.75	1.011	0.481	1.72	1.17	1.557	0.189	1.729	1.218	1.609	1.969	1.198	2.424	1.575	1.679	1.566	1.26	1.461
Davis	NA	NA	NA	NA	NA	NA	NA	NA	NA	NA	NA	NA	NA	NA	NA	NA	NA	NA	NA	NA	NA	NA	NA	NA	NA	NA	NA	NA	NA	NA	0.74	2.432	3.022	2.859	2.126	0.971	2.828	1.747	0.093	2.473	1.269	2.499	2.264	2.327	2.915	2.655	2.004	2.074	0.402
Delaware	-0.143	-0.371	-1.743	0.461	0.817	0.436	0.924	1.312	0.524	-0.114	0.518	-0.318	-0.286	0.85	0.705	0.773	0.49	0.556	0.647	-0.105	0.823	-0.111	1.071	1.096	-0.311	0.383	0.543	-0.1	0.968	1.018	0.017	1.374	0.384	0.43	-0.289	1.269	-0.48	1.432	0.17	1.451	0.284	0.108	0.994	-0.056	-0.282	-0.487	-0.534	-0.605	0.232
DesChutes	0.581	0.257	-1.53	0.593	0.65	0.619	0.426	-0.169	-0.769	0.209	-1.024	0.953	-0.361	0.385	-0.045	0.085	-0.027	-0.568	-1.126	-0.542	-2.984	-0.836	0.165	1.007	-0.013	1.104	0.458	0.14	-0.319	0.057	0.656	-1.075	-0.158	-0.155	-0.456	0.518	0.478	-0.478	-0.431	-1.294	0.254	0.477	-1.321	0.769	0.321	0.516	0.615	0.394	-0.03
DesMoines	0.106	-0.792	-1.361	-0.606	-0.603	0.654	0.229	-0.435	1.343	-1.684	-2.801	-0.107	0.391	0.54	0.362	-0.396	0.62	0.64	-0.58	-0.408	0.38	0.777	0.455	0.222	-3.04	-0.493	0.218	0.491	-0.618	-0.107	0.779	-0.902	0.315	-1.163	-2.603	-0.904	-0.178	1.168	-0.869	-0.408	-0.568	0.438	0.554	1.193	0.601	-0.93	0.664	-0.508	-0.116
Duck	NA	NA	NA	NA	NA	NA	NA	NA	NA	NA	NA	NA	NA	NA	NA	-0.422	-0.736	-0.504	0.606	-0.334	-2.911	1.139	0.949	0.987	0.618	0.413	-0.08	0.68	-1.895	-2.296	0.867	0.882	1.105	0.599	0.542	0.623	-2.67	-0.401	0.265	1.199	0.679	0.613	-0.008	1.202	0.36	-3.58	0.324	0.587	-2.388
Eagle	NA	NA	NA	NA	NA	NA	NA	NA	NA	NA	NA	NA	NA	NA	NA	NA	NA	NA	NA	NA	NA	NA	NA	NA	NA	NA	NA	NA	NA	NA	NA	NA	NA	NA	NA	NA	NA	NA	NA	NA	NA	NA	NA	NA	NA	NA	NA	NA	NA
EarFalls	-1.739	-4.426	-0.948	-1.445	-0.877	-1.73	-1.407	-4.987	-1.879	-0.819	0.591	-0.687	-0.076	-0.829	-0.587	0.092	0.812	-0.134	0.183	0.664	0.677	-0.398	-0.054	0.114	0.078	0.253	1.317	1.167	2.295	3.043	1.336	2.63	2.425	2.876	0.043	3.205	2.889	2.41	0.692	0.716	1.514	1.755	-0.352	0.257	0.291	1.269	-0.019	0.097	-0.713
Eastmain	NA	NA	NA	NA	NA	NA	NA	NA	NA	NA	NA	NA	NA	NA	NA	NA	NA	NA	NA	NA	NA	NA	NA	NA	NA	NA	NA	NA	NA	NA	NA	NA	NA	NA	NA	NA	NA	NA	NA	NA	NA	NA	NA	NA	NA	NA	NA	NA	NA
Econfina	NA	NA	NA	NA	NA	NA	NA	NA	NA	NA	NA	NA	NA	NA	NA	NA	NA	NA	NA	NA	NA	NA	NA	NA	NA	NA	NA	NA	NA	NA	-0.866	-0.703	-1.767	-0.238	0.273	0.159	-0.961	-0.379	-0.518	-1.457	-0.765	-2.065	-0.666	-4.665	0.119	-0.031	-1.406	-0.994	-0.593
Eel	0.97	0.146	0.455	-0.361	-0.206	-3.104	0.088	-0.001	0.671	0.278	-0.312	0.145	-2.51	-2.709	-3.694	-0.742	0.571	0.704	0.052	-2.336	0.421	0.184	-2.539	0.47	1.468	0.267	-2.619	0.847	-0.494	0.763	0.383	-1.975	0.823	-0.464	-2.395	0.086	0.185	0.24	-2.572	0.983	0.213	0.251	-2.583	0.626	0.483	-2.708	0.195	0.146	-2.286
Elbow	0.105	-0.636	0.291	1.101	0.561	-0.363	-0.781	-0.383	-0.569	0.954	-3.771	0.315	NA	NA	0.631	-0.323	0.148	-0.154	0.174	0.375	1.181	-0.533	0.697	0.444	1.222	0.084	0.038	0.482	-1.152	0.352	-0.125	1.047	1.612	0.199	-2.117	0.897	-0.396	0.439	0.782	0.79	0.324	-0.712	0.497	0.84	0.2	0.386	-1.812	-0.202	0.307
Elk2	0.724	0.306	1.362	-2.637	1.121	-1	-0.241	-2.915	0.611	0.982	0.544	0.292	-0.704	0.535	0.594	0.279	-0.975	0.291	0.278	-0.445	-0.877	1.146	0.645	1.293	0.828	-2.331	-2.088	0.043	0.701	-0.348	-0.392	1.385	0.473	0.452	-2.456	0.372	0.157	-0.868	0.829	-1.888	0.915	0.571	0.057	1.085	0.339	-0.881	-3.203	0.505	0.441
Elk3	NA	NA	NA	NA	NA	NA	NA	NA	NA	NA	NA	NA	NA	NA	NA	NA	NA	NA	NA	NA	NA	NA	NA	NA	NA	NA	NA	NA	NA	NA	NA	NA	NA	NA	NA	NA	NA	NA	NA	NA	NA	NA	NA	NA	NA	NA	NA	0.692	-0.125
Elkhorn	NA	NA	NA	NA	NA	NA	NA	NA	NA	-0.367	-0.022	-0.877	-2.289	0.736	0.488	-3.678	0.716	-2.355	0.396	0.33	0.143	-0.047	0.274	-0.288	1.004	0.455	0.058	-1.126	-0.238	0.854	0.108	1.489	-0.35	0.88	0.907	-1.901	0.006	1.415	1.223	0.815	-0.737	0.78	0.194	0.15	1.063	0.191	0.695	-0.264	0.481
English	NA	NA	NA	NA	NA	NA	NA	NA	NA	NA	NA	NA	NA	NA	NA	NA	NA	NA	NA	NA	NA	NA	NA	NA	NA	NA	NA	NA	NA	NA	NA	NA	NA	NA	NA	NA	NA	NA	NA	0.523	2.029	2.365	2.274	1.726	1.599	1.452	0.622	1.242	-0.142
Escambia	NA	NA	NA	NA	NA	NA	NA	NA	NA	NA	NA	NA	NA	NA	NA	0.064	0.908	0.495	-0.097	0.745	-0.4	0.933	-0.711	0.059	-0.024	1.207	0.502	0.202	-0.41	0.086	1.728	-0.529	0.678	0.375	1.1	1.146	0.167	0.212	-0.716	0.272	-1.654	-0.654	0.239	0.019	0.162	0.311	-2.526	0.598	0.33
Escanaba	NA	NA	NA	NA	NA	NA	NA	NA	NA	NA	NA	NA	NA	NA	NA	NA	NA	NA	NA	NA	NA	NA	NA	NA	NA	NA	NA	NA	NA	NA	NA	1.219	0.829	0.965	1.572	1.356	1.429	0.819	1.807	0.976	0.932	1.547	1.579	1.419	1.355	0.99	0.826	1.124	0.39
Etowah	NA	NA	NA	NA	NA	NA	NA	NA	NA	NA	NA	NA	NA	NA	NA	NA	NA	NA	NA	0.977	-2.794	0.696	-2.259	0.521	0.375	0.855	-0.397	0.118	0.658	-2.401	3.699	3.403	3.365	3.935	3.576	3.357	2.964	3.4	4.361	4.458	4.389	3.704	3.95	3.928	3.436	4.338	4.036	4.129	4.042
Exploits	NA	NA	NA	NA	NA	NA	NA	NA	NA	NA	NA	NA	NA	NA	NA	NA	NA	NA	NA	NA	NA	NA	NA	NA	2.806	1.215	1.219	1.336	0.603	0.426	0.047	0.925	1.116	0.841	1.285	1.419	0.016	1.495	2.167	1.738	1.622	0.838	0.321	0.696	-3.183	-1.638	0.552	1.039	0.902
Fairford	NA	NA	NA	NA	NA	NA	NA	NA	NA	NA	NA	NA	NA	NA	NA	NA	NA	NA	NA	NA	NA	NA	NA	NA	NA	NA	NA	NA	NA	NA	NA	NA	NA	NA	NA	NA	0.094	-0.244	-0.614	-0.272	-0.218	0.574	0.451	-1.149	-0.825	-0.837	0.031	-3.395	-0.459
Falcon	NA	NA	NA	NA	NA	NA	NA	NA	NA	NA	NA	NA	NA	NA	NA	NA	NA	NA	NA	NA	NA	NA	NA	NA	NA	NA	NA	NA	NA	NA	NA	NA	NA	NA	NA	NA	NA	NA	-0.427	-0.234	-0.969	1.144	0.039	-0.198	0.586	0.003	0.853	0.022	1.242
Feather	2.025	1.207	0.317	1.432	1.527	1.672	1.203	0.913	1.443	0.717	0.743	1.079	0.647	0.059	1.233	0.683	1.27	1.653	0.434	1.098	0.607	1.686	-0.72	0.609	1.025	1.214	0.164	1.686	0.585	0.699	0.523	0.028	-0.131	-0.089	0.519	0.743	0.108	0.768	-0.223	0.48	1.027	1.408	1.459	-2.328	1.205	0.305	-2.856	0.752	0.405
Flambeau	NA	NA	NA	NA	NA	NA	NA	NA	NA	NA	NA	NA	NA	NA	NA	NA	NA	NA	NA	NA	NA	NA	NA	NA	NA	NA	NA	NA	NA	NA	NA	NA	-1.509	1.165	0.915	0.706	0.466	1.066	1.545	-0.181	1.174	0.122	-0.88	-1.535	0.463	0.301	0.118	0.27	0.627
FlamingGorge	NA	NA	NA	NA	NA	NA	NA	NA	NA	NA	NA	NA	NA	NA	NA	NA	NA	NA	NA	NA	NA	NA	NA	NA	NA	NA	NA	NA	NA	NA	NA	-1.038	-2.171	-0.729	-0.4	-0.673	-0.715	-1.18	-5.183	-0.353	-0.634	-1.07	0.08	-1.338	1.562	0.568	2.212	1.689	1.417
Flathead	NA	NA	NA	NA	NA	NA	NA	NA	NA	-0.298	-1.96	-1.476	-0.401	-0.461	-5.298	-0.335	-1.24	0.418	-0.11	-0.661	-0.169	-0.748	-0.275	-1.157	-1.202	-0.861	-0.537	-0.988	-0.564	-0.881	0.115	-0.766	-1.212	0.15	0.797	0.827	-0.225	0.8	-0.805	-0.239	-0.108	-0.994	-1.409	-0.241	0.666	0.319	-0.199	0.798	-0.021
Flint	NA	NA	NA	NA	NA	NA	NA	NA	NA	NA	-0.925	1.443	0.231	0.41	-0.165	0.224	-0.04	0.438	-1.199	0.383	0.85	1.808	0.709	1.5	0.762	0.98	0.56	0.523	0.963	0.424	1.146	1.607	1.281	1.598	1.795	2.84	1.867	1.512	1.324	-0.598	-0.74	0.164	0.446	0.498	-0.164	0.585	0.649	1.677	1.195
Florence	-0.15	-0.706	0.079	-0.115	0.379	-0.59	-0.993	-0.655	0.657	0.525	-0.409	0.049	-3.492	-0.038	-1.465	-0.55	-0.407	-0.173	1.146	-0.352	2.2	1.665	1.949	1.17	2.049	2.349	1.493	1.781	1.781	1.351	1.358	1.831	2.608	2.067	2.192	2.268	1.608	1.293	2.003	1.484	-0.431	2.084	0.161	1.831	1.516	1.727	2.064	1.026	1.724
Fontana	NA	NA	NA	NA	NA	NA	NA	NA	NA	NA	NA	NA	NA	NA	NA	NA	NA	NA	NA	-3.671	-2.75	-0.428	-2.038	-0.1	-0.762	2.237	2.173	2.776	2.982	1.422	2.766	2.86	2.463	3.405	3.55	2.742	2.708	2.238	1.897	2.331	2.596	2.379	2.486	2.859	2.171	3.076	2.153	1.841	2.602
Fontenelle	NA	NA	NA	NA	NA	NA	NA	NA	NA	NA	NA	NA	NA	NA	NA	NA	NA	NA	NA	NA	NA	NA	NA	NA	NA	NA	NA	-1.202	-0.628	-0.683	-0.369	-1.258	-1.827	-0.594	-0.16	-1.704	-1.155	-1.291	-1.921	-1.375	-0.261	-0.857	-0.793	-0.298	-2.756	0.142	0.474	-1.135	0.37
FortPeck	NA	NA	NA	NA	NA	NA	NA	NA	NA	NA	NA	NA	NA	NA	NA	0.86	0.069	0.701	-1.405	-0.163	-0.532	0.505	-1.197	-1.081	-2.008	-0.857	0.627	-1.134	-0.911	-0.922	0.37	-2.736	0.158	-0.238	-0.079	-0.202	1.514	0.866	0.506	0.109	1.083	0.678	-0.703	0.313	0.472	0.353	-0.316	-0.362	0.608
Fraser	-1.671	-1.15	-1.223	-5.827	-0.979	-1.419	-1.326	-2.199	-2.27	-1.414	-2.174	-1.721	-1.746	-1.469	-1.953	-0.837	-0.764	-2.252	-1.75	-1.559	-1.738	-1.654	-1.507	-1.291	-0.682	-5.089	-4.715	-1.488	-1.551	-1.49	-1.449	-1.54	-1.834	-1.32	-1.336	-2.502	-1.254	-0.75	-1.132	-1.285	-1.455	-0.908	-0.682	-0.888	-4.036	-1.493	-0.959	-1.333	-3.034
French	NA	NA	NA	NA	NA	NA	NA	NA	NA	NA	NA	-1.047	-0.85	-1.682	-0.27	-1.226	-1.48	-0.873	-0.857	-1.806	-1.026	-4.52	-0.64	-1.759	-2.107	-2.234	-1.879	-2.181	-1.177	-1.923	-0.611	-1.714	-1.02	-1.282	-1.724	-0.978	-1.611	-0.247	-1.577	-1.368	-4.417	-0.84	-1.733	-2.458	-1.593	-1.629	-1.549	-2.049	-1.397
FrenchBroad	0.366	-2.446	1.16	0.765	0.744	0.138	1.138	-0.184	-0.401	-2.503	0.804	0.635	0.264	0.839	0.157	-1.834	-0.088	1.054	0.303	0.04	1.339	1.073	0.906	1.221	1.636	1.831	0.287	0.54	2.548	2.448	2.132	2.858	2.576	2.478	2.308	1.591	1.751	1.643	2.293	1.601	2.541	1.399	2.158	1.558	2.378	2.326	2.869	1.978	2.734
Gander	NA	NA	NA	NA	NA	NA	NA	NA	NA	NA	NA	NA	NA	NA	NA	NA	NA	NA	NA	NA	NA	NA	NA	NA	NA	NA	NA	NA	NA	NA	-0.901	-0.687	-0.231	-0.176	-0.123	-0.073	-0.787	-0.577	-0.164	-0.698	-1.949	-1.02	-0.452	-0.238	0.199	-0.319	-0.229	-0.321	0.073
Garrison	NA	NA	NA	NA	NA	NA	NA	NA	NA	NA	NA	NA	NA	NA	NA	NA	NA	NA	NA	NA	NA	NA	NA	NA	NA	NA	NA	NA	NA	0.548	-0.078	0.081	0.361	-0.748	-3.646	-1.203	-0.892	0.408	0.468	-0.41	0.37	1.106	0.933	1.255	0.956	1.577	0.373	1.3	1.066
Gatineau	NA	NA	NA	NA	NA	NA	NA	NA	NA	NA	NA	NA	NA	NA	NA	NA	NA	NA	NA	NA	NA	NA	NA	NA	NA	NA	NA	NA	NA	NA	NA	NA	NA	NA	NA	NA	NA	NA	NA	NA	NA	NA	NA	NA	4.306	3.811	4.243	3.432	3.368
Gauley	NA	NA	NA	NA	NA	NA	NA	NA	NA	0.386	-2.531	0.323	-2.751	-0.84	-0.032	-2.036	-0.336	0.45	1.465	0.652	-2.775	-0.908	0.933	0.28	0.504	0.004	0.503	-2.143	0.25	0.402	-3.131	0.432	0.23	0.423	-0.881	0.136	-0.715	0.306	0.22	-2.758	-0.019	0.043	-0.591	0.352	0.115	0.464	-0.525	0.61	1.504
Geikie	NA	NA	NA	NA	NA	NA	NA	NA	NA	NA	NA	NA	NA	NA	NA	NA	NA	NA	NA	NA	NA	NA	NA	NA	NA	NA	NA	NA	NA	NA	NA	NA	NA	NA	NA	NA	NA	NA	NA	NA	NA	NA	NA	NA	NA	NA	NA	-1.513	-3.492
Genesee	0.732	0.165	0.127	-0.246	-1.441	-0.955	0.25	1.587	1.93	-0.374	1.898	1.703	1.093	1.323	1.898	1.262	0.743	0.841	1.978	0.244	0.375	0.466	0.465	1.254	-0.005	-0.265	1.247	1.465	1.259	1.333	-1.253	0.098	0.475	-0.104	0.801	0.145	-3.787	-0.45	0.146	0.607	0.701	0.355	-0.207	0.002	0.618	-0.298	-0.214	0.877	0.368
Gila	-0.145	0.501	0.738	0.558	-0.18	0.412	-2.743	-2.914	0.427	-0.3	-0.244	-3.342	-1.288	-1.206	0.837	-0.557	-0.633	-3.544	-0.461	0.374	0.623	-0.031	-1.333	0.794	-0.413	0.205	-0.265	-0.767	-0.026	-0.726	0.353	-0.688	-0.509	-3.821	-0.174	-0.174	-1.184	0.741	-1.346	-0.848	-1.706	0.317	-0.566	-0.758	-0.531	-0.499	-0.615	-0.64	-0.647
Grand	NA	NA	NA	NA	NA	-0.727	-1.592	0.636	-0.414	0.725	-1.02	0.276	-2.461	-0.569	0.078	0.154	0.178	-0.278	0.184	0.264	-0.705	0.377	0.953	-0.495	-0.493	-0.307	0.635	0.141	0.139	0.455	1.09	0.822	-0.462	1.365	0.782	0.257	0.233	0.849	-2.752	0.815	0.636	0.011	0.611	-2.036	-2.03	-2.976	0.738	0.273	0.588
Grand_MI	NA	NA	NA	NA	NA	NA	NA	NA	NA	NA	NA	-0.528	-0.213	-1.712	-0.734	0.16	-2.269	-0.719	-0.178	-0.798	-0.697	-2.223	-0.926	0.074	-1.349	-0.576	-0.801	-0.304	-0.414	-1.285	-0.604	0.363	-2.514	-0.588	-0.765	-1.025	-1.45	-0.672	-1.139	-1.276	-0.701	-0.078	-0.744	-0.305	-0.859	-1.084	-0.654	-0.348	-0.506
GrandCoulee	NA	NA	NA	NA	NA	NA	NA	NA	NA	-2.373	-5.875	-2.594	-2.235	-2.151	-4.557	-2.24	-5.342	-4.954	-5.846	-1.993	-1.066	-0.883	-2.136	-1.43	-1.724	-1.21	-1.586	-1.31	-4.263	-2.46	-1.38	0.208	0.965	1.281	0.735	0.696	0.441	0.691	0.412	-1.792	-1.445	-2.084	-1.784	0.444	-1.666	-0.712	0.723	0.287	-0.58
GrandeBaleine	NA	NA	NA	NA	NA	NA	NA	NA	NA	NA	NA	NA	NA	NA	NA	NA	NA	NA	NA	NA	NA	NA	NA	NA	NA	NA	NA	NA	NA	NA	NA	NA	NA	NA	NA	NA	NA	NA	NA	NA	-3.968	-1.378	-1.071	-0.96	-1.701	-2.537	-1.927	-4.474	-1.798
Grass	NA	NA	NA	NA	NA	NA	NA	NA	NA	NA	NA	NA	NA	NA	NA	NA	NA	NA	NA	NA	NA	NA	NA	NA	NA	NA	NA	NA	NA	NA	NA	NA	NA	NA	NA	NA	NA	NA	NA	NA	-1.406	-2.096	-1.477	-2.298	-1.985	-2.626	-2.315	-2.271	-1.57
GreatMiami	0.483	0.484	0.432	0.282	-3.09	0.181	0.164	-0.018	0.631	-0.066	-2.204	0.766	0.053	0.406	-0.437	-0.648	1.225	0.37	-3.075	0.949	0.86	-0.235	0.509	1.36	0.751	0.344	1.269	-0.202	-0.779	0.476	0.457	1.039	0.47	0.661	1.16	0.848	-0.267	0.503	-0.772	0.633	0.191	0.545	1.173	0.952	0.51	-0.899	0.866	-2.924	0.937
Green	-2.655	-1.829	-1.298	-1.441	-0.749	-2.124	-0.959	-0.155	-1.106	-0.059	-0.537	-0.469	-1.244	-1.03	-1	-1.196	-0.024	-1.226	-1.437	-0.357	-0.496	-1.618	-2.786	-0.786	-1.43	-1.417	-1.242	-1.454	-1.815	-0.818	-0.836	-0.817	-1.392	-1.061	-0.12	-0.556	-2.425	-1.212	-1.611	-0.58	-1.546	-0.957	0.266	-0.401	-0.333	-0.892	-0.506	-0.994	-0.644
Green_KY	NA	NA	NA	NA	NA	NA	NA	NA	NA	NA	NA	-0.891	0.201	0.05	-0.54	-0.24	-0.612	-0.769	0.283	-0.05	-0.402	1.386	-0.853	-0.01	-2.171	-3.39	-1.694	0.004	-0.811	-0.265	-0.809	-0.521	-0.15	-0.109	0.004	0.445	-1.07	0.191	0.409	-0.207	0.683	-0.445	-0.378	-3.21	0.301	0.129	0.13	-0.866	-0.56
Greenbrier	NA	NA	NA	NA	NA	NA	NA	NA	NA	NA	NA	NA	NA	NA	NA	NA	NA	0.696	0.612	0.312	-2.606	-0.108	0.304	0.342	-0.037	-0.266	-0.032	-3.884	0.067	0.387	0.6	0.149	-2.856	0.633	-3.147	0.284	0.144	-2.297	-0.178	0.101	-0.096	0.539	-2.525	-2.382	0.017	0.878	0.154	0.642	-0.744
Guadalupe	NA	NA	NA	NA	NA	NA	NA	NA	NA	NA	NA	NA	NA	NA	NA	-0.516	0.731	0.609	-0.252	0.183	0.641	0.639	-2.588	-0.076	-2.479	0.019	-0.222	-0.312	1.222	-1.055	1.238	1.205	1.092	0.717	0.615	0.07	0.457	0.671	1.234	0.012	0.784	0.923	0.105	-0.486	-2.127	0.261	1.127	0.148	-0.127
Gunnison	-1.262	-0.86	-0.202	0.032	-1.151	-0.994	-1.245	-1.318	-0.463	-0.709	-0.568	0.229	-0.504	-0.03	-0.868	-1.021	-0.809	0.555	-0.224	0.036	-0.615	0.242	-2.087	0.5	-0.122	-0.603	-1.541	-1.584	-3.068	-1.046	-1.349	0.164	-0.979	-0.003	0.62	-0.827	-0.743	-0.285	-1.087	-0.787	-0.195	0.262	-0.924	0.449	-0.886	-0.528	-0.217	-0.711	0.032
Halfway	NA	NA	NA	NA	NA	NA	NA	NA	NA	NA	NA	NA	NA	NA	NA	NA	NA	NA	NA	NA	NA	NA	NA	NA	NA	NA	NA	NA	NA	NA	NA	NA	NA	NA	NA	NA	NA	NA	NA	NA	NA	NA	0.237	0.403	-0.006	-0.045	-0.386	-1.155	0.043
Hayes	NA	NA	NA	NA	NA	NA	NA	NA	NA	NA	NA	NA	NA	NA	NA	NA	NA	NA	NA	NA	NA	NA	NA	NA	NA	NA	NA	NA	NA	NA	NA	NA	NA	NA	NA	NA	NA	NA	NA	NA	-0.482	-0.004	-4.103	-1.613	-0.921	-1.044	-1.539	-2.98	-4.386
Hiwassee	0.552	0.558	1.191	1.554	1.619	1.143	1.947	2.15	1.106	0.948	2.161	1.148	0.19	1.809	1.322	1.989	0.654	1.355	1.031	1.958	NA	NA	NA	NA	NA	NA	NA	NA	NA	NA	NA	NA	NA	NA	2.659	3.232	2.733	2.06	2.71	1.815	2.253	0.835	1.406	2.042	1.184	1.837	2.211	1.399	2.683
Hiwassee2	-2.381	-2.6	0.721	-2.2	-2.061	-0.044	0.061	0.463	-0.134	-2.806	-2.451	-0.25	-0.233	0.761	0.751	-2.325	-0.527	-2.709	0.591	0.744	2.289	2.116	1.718	1.412	2.009	2.582	1.937	3.271	3.285	1.873	2.426	3.226	2.633	2.102	2.756	1.117	2.402	1.71	2.418	2.304	2.773	1.609	1.639	2.356	0.694	3.108	1.194	1.812	2.799
Holston	NA	NA	NA	NA	NA	NA	NA	NA	NA	NA	NA	-0.118	-2.965	0.356	0.423	0.482	-4.18	0.675	0.145	-1.062	0.685	0.242	0.933	2.27	2.447	2.71	2.659	2.985	3.538	2.758	2.054	3.221	3.15	3.432	2.872	1.874	2.049	2.276	2.464	2.165	2.625	2.312	2.553	1.916	1.911	2.995	2.55	1.721	2.557
Hoover	NA	NA	NA	NA	NA	NA	NA	NA	NA	NA	NA	NA	NA	NA	NA	-0.115	-0.607	0.836	0.8	1.621	2.702	1.635	2.045	4.11	4.018	4.05	4.314	4.513	4.305	4.452	4.336	4.494	4.312	4.389	4.522	4.207	4.14	4.169	3.963	4.157	3.826	4.073	4.262	4.02	4.089	3.994	3.887	4.082	4.004
Housatonic	NA	NA	NA	NA	NA	NA	NA	NA	NA	-0.025	1.623	1.467	0.792	1.789	1.718	2.115	1.717	1.549	1.596	1.339	1.314	1.521	2.15	0.64	1.876	0.996	1.876	1.767	2.072	1.007	0.529	0.837	0.956	1.337	1.18	1.309	1.681	-0.301	1.826	1.102	2.54	1.779	2.212	1.904	1.386	2.608	2.562	2.131	2.776
Hudson	NA	NA	NA	NA	NA	NA	NA	NA	NA	NA	NA	NA	NA	NA	NA	NA	NA	NA	NA	NA	NA	NA	NA	NA	NA	NA	NA	1.541	1.857	1.339	1.693	2.139	1.644	0.743	1.93	0.039	1.611	1.652	2.13	2.015	1.549	1.684	1.368	2.284	1.715	1.92	1.223	2.03	1.396
Humber	NA	NA	NA	NA	NA	NA	2.667	2.467	3.282	2.763	3.168	3.863	3.692	3.33	3.41	3.811	2.732	4.054	4.191	4.164	3.713	3.612	3.881	4.221	3.492	3.322	3.983	3.473	3.571	3.914	3.829	3.773	3.677	3.839	3.725	3.843	3.482	3.205	4.393	4.408	3.798	4.009	3.914	3.696	3.815	3.848	2.888	1.664	1.833
Humboldt	NA	NA	NA	NA	NA	NA	NA	NA	NA	NA	NA	NA	NA	NA	NA	NA	-1.104	0.038	-4.222	-1.019	-1.472	-0.928	NA	NA	NA	NA	-1.011	-0.79	-1.621	-1.063	-1.673	-4.973	-1.723	-0.748	-0.805	-1.719	-0.932	-2.417	-1.997	-1.308	-0.496	-0.519	-1.956	-1.084	-1.25	-1.948	-0.917	-4.236	-0.892
Huron	0.563	0.164	-0.091	0.507	0.965	-0.986	0.183	0.209	0.869	-0.871	0.561	-0.472	0.564	0.195	0.26	-0.248	-0.158	0.219	-1.993	-2.988	-0.247	0.092	-0.136	0.19	-0.185	-1.343	-0.32	NA	NA	-0.67	0.26	-0.292	0.747	-0.24	-0.848	-0.067	-3.511	0.573	-0.101	-0.889	-0.939	0.032	0.698	-0.559	-0.468	-0.41	0.458	-0.316	0.6
Illinois	NA	NA	NA	NA	NA	NA	NA	NA	NA	NA	NA	NA	NA	NA	NA	NA	NA	NA	NA	-1	0.137	-0.136	-4.186	-1.937	-1.332	-1.385	-1.172	-0.992	-1.137	-0.538	-1.614	-1.034	-1.238	-0.536	-1.19	-0.671	-0.168	-2.506	-0.455	-0.58	-0.494	-0.966	-1.502	-0.711	-1.517	-0.898	-1.137	-3.877	-1.225
Illinois_OK	NA	NA	NA	NA	NA	NA	NA	NA	NA	NA	NA	NA	NA	NA	NA	NA	NA	NA	NA	NA	-0.084	0.648	0.53	0.933	0.93	0.522	-0.348	0.101	-0.163	-1.384	0.473	-0.476	-3.64	2.029	3.538	2.878	3.475	1.466	2.288	3.137	3	2.397	3.264	2.776	3.804	2.681	3.062	2.536	1.963
Imperial	NA	NA	NA	NA	NA	NA	NA	NA	NA	NA	NA	NA	NA	NA	NA	NA	NA	NA	NA	NA	NA	NA	NA	NA	NA	NA	NA	NA	NA	NA	NA	NA	NA	NA	NA	NA	NA	NA	NA	NA	NA	1.453	0.659	-1.064	0.479	-2.336	0.851	-0.526	-0.956
Inhabitants	NA	NA	NA	NA	NA	NA	NA	NA	NA	NA	NA	NA	NA	NA	NA	NA	NA	NA	NA	NA	NA	NA	NA	NA	NA	NA	NA	NA	NA	NA	NA	NA	NA	NA	NA	NA	NA	NA	NA	NA	NA	NA	NA	NA	NA	NA	-1.102	-2.644	0.285
Iowa	-0.778	0.119	0.119	-3.438	-0.906	0.34	-1.14	-0.143	0.254	-0.696	0.063	-0.573	0.383	-3.165	0.116	0.345	-0.528	-0.227	-0.097	0.822	-0.981	-0.381	-0.807	-3.096	0.321	-0.594	0.011	-0.306	-0.871	-0.162	0.915	-1.388	-2.953	0.4	0.269	0.348	-3.231	-0.346	-0.689	-3.238	-0.36	0.089	-0.919	-3.05	0.566	0.482	0.616	-0.015	-0.484
James	NA	NA	NA	NA	NA	NA	NA	NA	NA	NA	NA	NA	NA	NA	NA	NA	NA	NA	NA	NA	NA	NA	NA	NA	NA	NA	NA	NA	1.029	0.386	-0.031	1.016	-2.235	-0.164	0.107	0.179	-0.273	0.914	-0.348	-0.691	-0.671	0.709	0.291	0.23	0.29	0.722	0.732	0.997	0.685
James_SD	NA	NA	NA	NA	NA	NA	NA	NA	NA	-0.921	-0.499	-0.959	0.694	-0.246	-2.14	-0.733	0.394	0.008	0.122	-2.264	0.654	-0.148	-1.39	-1.643	-0.162	-0.896	-0.831	-0.566	-0.568	-0.802	-0.702	-0.17	-1.777	-0.238	0.486	-1.057	-0.454	-0.19	-0.679	-0.511	-0.514	0.416	-0.606	-1.744	-0.961	-3.202	-0.78	-1.092	-0.354
JohnDay	-0.027	-0.22	-0.16	-0.744	0.489	-0.485	0.32	-0.323	-3.223	0.028	0.046	0.956	0.185	-1.066	0.312	-0.142	-1.056	-0.926	0.05	-1.436	-0.268	-0.571	0.342	0.069	0.108	0.105	0.221	-0.658	0.292	-2.585	-0.005	-3.282	-1.333	-0.108	-0.63	0.279	0.569	0.388	-0.631	-0.891	-0.795	-0.592	-1.014	-0.736	0.341	0.419	0.252	-3.73	-3.042
Johnson	NA	NA	NA	NA	NA	NA	NA	NA	NA	NA	NA	NA	NA	NA	NA	NA	NA	0.131	-0.879	0.703	-1.15	0.379	0.36	0.199	1.239	0.346	-0.339	0.585	0.395	-0.112	0.27	0.842	1.574	0.795	-0.354	0.212	-0.344	1.12	-0.73	0.738	-0.477	-1.766	-0.541	-2.322	0.487	-2.321	0.149	0.413	0.617
Jordan	NA	NA	NA	NA	NA	NA	NA	NA	NA	NA	NA	NA	NA	NA	NA	NA	NA	NA	NA	NA	NA	NA	NA	-0.877	-0.632	1.009	0.618	0.144	0.093	0.382	0.161	0.955	0.278	0.031	0.849	0.126	0.754	-0.158	-0.739	-0.32	0.017	0.698	0.205	0.261	1.217	1.209	0.681	0.181	0.516
Juniata	1.004	-0.486	0.247	0.395	0.452	0.737	0.866	0.561	0.491	0.819	0.773	0.979	0.37	-2.069	0.728	-1.541	1.156	-2.9	-0.316	0.089	0.389	-0.194	0.054	-0.028	-0.392	1.226	0.797	-3.471	0.608	0.86	0.6	0.255	0.758	0.265	-0.526	0.173	0.429	0.372	0.977	0.602	0.849	0.529	-0.504	0.526	0.668	-0.363	0.623	-0.089	0.367
Kaministiquia	NA	NA	NA	NA	2.541	2.238	2.312	1.294	2.125	2.045	2.666	0.451	0.813	-0.802	-1.151	-0.361	-0.203	2.329	1.306	2.184	2.797	0.934	2.67	1.773	1.135	2.172	2.085	0.96	2.711	3.113	0.362	1.456	1.022	0.912	0.322	1.776	0.778	2.242	2.002	1.086	2.803	2.503	2.375	1.993	2.008	2.839	1.367	1.153	0.867
Kamsack	NA	NA	NA	NA	NA	NA	NA	NA	NA	NA	NA	NA	NA	NA	NA	NA	NA	NA	NA	NA	NA	NA	NA	NA	NA	NA	NA	NA	NA	NA	NA	NA	NA	NA	NA	NA	NA	-0.698	-2.517	-1.523	-2.303	-3.759	-0.546	-0.731	-0.417	-1.3	-0.973	-1.857	-0.528
Kananaskis	NA	NA	NA	NA	NA	NA	NA	NA	NA	NA	NA	NA	NA	NA	NA	NA	NA	NA	NA	NA	NA	NA	NA	NA	NA	NA	NA	NA	NA	NA	NA	NA	NA	NA	NA	NA	NA	NA	NA	NA	NA	NA	NA	NA	NA	NA	NA	NA	NA
Kanawha	NA	NA	NA	NA	NA	NA	NA	NA	NA	NA	NA	NA	NA	NA	NA	NA	NA	NA	NA	NA	0.751	0.652	-2.213	0.765	0.437	0.795	1.053	0.672	1.207	0.039	0.078	0.933	0.139	0.97	-0.924	0.537	0.173	0.935	0.311	0.544	0.768	0.934	-0.257	1.111	-0.22	0.853	0.789	1.31	-0.092
Kansas	0.594	-0.115	0.445	-2.681	0.737	1.027	0.458	-0.106	-0.882	0.806	0.851	-1.975	0.457	0.657	0.91	-2.49	0.53	-0.555	-0.379	0.772	0.727	0.697	0.079	0.743	-1.567	-0.645	-0.092	0.779	0.256	-2.428	1.261	0.429	0.69	0.561	0.344	-0.232	0.36	0.032	0.746	0.639	-0.844	0.404	0.836	0.796	0.732	0.85	0.285	0.21	0.775
Kaskaskia	NA	NA	NA	NA	NA	NA	NA	NA	NA	NA	NA	NA	NA	NA	NA	NA	NA	NA	NA	-0.505	-0.049	0.043	-0.179	0.24	-0.372	-0.204	-1.248	-0.863	-0.843	-1.38	-0.156	-1.225	0.095	1.065	0.742	-0.401	-0.296	0.42	-0.133	-3.44	0.943	0.307	-0.144	0.441	-1.543	-0.326	-1.219	-0.174	-0.686
Kemano	NA	NA	NA	NA	NA	NA	NA	NA	NA	NA	NA	NA	NA	NA	NA	NA	NA	NA	NA	NA	NA	NA	NA	NA	NA	NA	NA	NA	NA	NA	NA	NA	NA	NA	-0.458	-0.199	-0.823	0.672	1.032	1.198	1.117	-0.763	1.9	1.977	1.003	1.92	0.977	0.776	-0.067
Kennebec	NA	NA	NA	NA	NA	NA	NA	NA	NA	NA	NA	NA	NA	NA	NA	NA	NA	NA	NA	NA	NA	NA	NA	NA	NA	NA	NA	NA	NA	NA	NA	NA	NA	NA	NA	NA	NA	NA	NA	NA	NA	NA	NA	NA	NA	NA	NA	NA	NA
Kennebec2	NA	NA	NA	NA	NA	NA	NA	NA	NA	NA	NA	2.21	0.311	1.416	1.453	1.208	-0.474	0.795	1.488	1.708	-0.113	2.588	0.909	2.345	1.617	0.117	1.283	1.429	2.108	2.269	2.546	2.586	2.818	2.163	1.546	2.139	1.583	2.069	2.182	1.76	1.728	1.447	1.884	0.572	2.597	2.766	1.9	1.896	1.428
Kentucky	NA	NA	NA	NA	NA	NA	0.632	-0.027	0.731	-0.323	NA	NA	NA	1.088	1.074	1.182	0.412	-0.146	-0.841	-0.118	0.96	0.648	0.096	0.003	0.84	0.973	-0.006	-0.404	-0.115	0.072	-1.162	0.256	1.241	0.252	-0.084	-0.782	-2.094	-0.032	0.336	-0.488	0.963	0.719	0.565	1.005	0.385	-0.352	0.002	-0.072	0.16
Kiamichi	NA	NA	NA	NA	NA	NA	0.698	-2.461	0.865	0.083	0.285	-2.442	1.171	-2.064	0.228	0.743	1.025	0.764	0.446	0.535	0.171	-2.17	-2.428	0.362	-1.788	0.3	-2.268	-2.437	-0.536	-2.235	0.11	0.445	0.551	0.404	-2.714	0.726	0.467	-2.945	0.585	0.229	-1.868	-3.31	-1.713	0.629	-2.668	1.012	-0.277	0.625	0.778
Kiskiminetas	NA	NA	NA	NA	NA	NA	NA	NA	NA	NA	NA	NA	NA	NA	NA	NA	NA	NA	-2.272	-0.992	0.26	0.822	0.053	-0.546	0.068	0.184	-0.31	0.174	-0.26	0.913	-0.95	0.012	0.19	0.145	0.492	0.283	1.05	0.561	-0.973	1.343	-0.492	0.538	0.314	0.139	0.637	-0.997	0.27	0.398	0.781
Kittanning	-0.53	0.378	-3.154	-2.692	0.172	-0.047	0.696	0.929	NA	NA	NA	NA	NA	NA	NA	0.767	0.681	0.091	-2.299	0.586	0.224	0.433	1.191	0.394	-0.986	0.102	-0.625	-0.283	0.199	0.139	0.102	-0.221	0.973	0.312	1.506	0.528	0.362	1.087	0.909	0.066	1.053	0.579	0.718	0.417	0.549	0.281	0.276	0.43	0.722
Klamath	0.698	-0.424	0.071	0.098	0.741	-0.057	NA	NA	NA	NA	NA	NA	NA	NA	NA	NA	NA	NA	NA	NA	NA	NA	NA	NA	NA	NA	NA	NA	NA	NA	NA	-0.161	0.791	1.439	0.982	1.047	1.417	0.415	1.065	1.021	1.765	1.341	0.78	0.596	0.686	-1.019	0.452	0.012	-0.474
Klamath2	NA	NA	NA	NA	NA	NA	NA	NA	NA	NA	NA	NA	NA	NA	NA	NA	NA	NA	NA	NA	NA	NA	NA	NA	NA	NA	NA	NA	NA	NA	NA	NA	NA	NA	NA	NA	NA	NA	NA	NA	NA	2.167	-0.355	0.462	1.008	-0.348	0.246	-0.13	-0.693
Klamath3	NA	NA	NA	NA	NA	NA	NA	NA	NA	NA	-0.016	-0.975	0.715	1.718	1.349	0.799	1.697	1.52	0.391	1.404	-2.742	1.457	-1.642	-0.549	0.834	0.493	0.195	0.132	-0.585	0.009	-0.375	-1.227	-0.286	-0.053	-0.113	0.413	-0.377	0.007	-0.975	0.322	0.756	-0.084	-0.085	-0.288	0.507	-0.955	-0.23	1.132	1.666
Kootenai	-1.96	-0.784	-0.84	-1.278	-0.422	-0.873	-0.561	-0.372	-0.477	-0.98	-0.465	-1.089	-3.508	-0.41	-2.642	-1.323	-1.332	-0.282	-0.779	-0.789	-0.186	-1.363	-0.251	-0.061	-3.688	-3.706	-1.754	-4.337	-0.593	-1.106	-0.663	-0.654	-1.715	-0.471	-0.653	-1.057	-0.89	-0.452	-1.904	-0.009	-0.084	-1.118	-0.531	-4.317	-1.479	0.578	0.124	-1.027	0.2
Kootenai2	NA	NA	NA	NA	NA	NA	NA	NA	NA	-1.206	-0.491	-0.582	-0.189	0.025	-1.427	-1.607	-1.578	-0.022	-0.772	-1.405	-3.571	-1.847	-0.572	-1.321	-0.923	-0.94	-1.588	-0.578	-0.732	-1.228	-0.569	-0.694	-1.515	-0.75	-1.472	-1.185	-1.931	-0.612	-2.061	-1.135	-1.007	-1.193	-1.049	-1.286	-1.688	-0.711	-0.523	-1.413	-0.459
Kootenay	NA	NA	NA	NA	NA	NA	NA	NA	NA	NA	NA	NA	NA	NA	NA	NA	NA	NA	NA	-1.551	-2.164	-1.255	-2.837	-1.297	-2.187	-0.835	-1.117	-2.801	-0.771	-1.774	-1.681	-1.277	-1.936	-1.552	-2.254	-1.817	-2.966	-1.571	-2.204	-1.763	-1.331	-2.881	-2.095	-0.951	-2.023	-1.034	-0.904	-4.276	-2.275
Lackawanna	NA	NA	NA	NA	NA	NA	NA	NA	NA	NA	NA	NA	NA	NA	NA	NA	NA	NA	NA	1.156	1.122	-1.695	-1.034	0.405	-0.014	-1.428	-2.116	-0.7	0.272	-2.892	-0.903	0.927	0.979	0.848	-3.226	0.338	-2.722	0.307	-0.531	-2.365	-0.647	0.12	0.513	-0.195	0.077	0.1	0.363	-0.767	-0.369
Lackawaxen	NA	NA	NA	NA	NA	NA	NA	NA	NA	NA	NA	NA	NA	NA	NA	NA	NA	NA	NA	0.799	-2.168	-0.714	-3.147	0.472	-0.625	-0.928	-2.215	0.098	0.212	0.338	-1.278	-1.729	1.045	1.175	-2.631	-2.298	0.391	-2.725	-2.708	0.507	-3.074	0.262	0.071	-0.28	-3.013	-2.572	-2.637	-0.26	-0.873
LaGrande	NA	NA	NA	NA	NA	NA	NA	NA	NA	NA	NA	NA	NA	NA	NA	NA	NA	NA	NA	NA	NA	NA	NA	NA	NA	NA	NA	NA	NA	NA	NA	NA	NA	NA	NA	NA	NA	NA	NA	NA	-5.521	-2.574	-2.276	-4.342	-6.836	-3.459	-2.133	-2.296	-1.3
Lahave	0.583	-0.397	0.22	0.361	-0.547	0.442	0.107	0.18	0.366	-0.154	0.508	-0.173	-0.465	0.125	0.303	0.239	-2.332	0.292	-0.39	-0.004	-0.305	0.22	0.585	0.483	-0.888	0.555	1.151	-2.709	1.007	-0.042	1.098	0.565	-0.043	-2.524	0.283	0.135	0.224	-0.305	0.338	0.427	-1.087	-0.948	0.626	0.156	-0.591	0.54	-1.085	0.501	-0.171
Langtry	NA	NA	NA	NA	NA	NA	NA	NA	NA	NA	NA	NA	NA	NA	NA	NA	NA	NA	NA	NA	NA	NA	NA	NA	NA	NA	NA	NA	NA	NA	NA	NA	NA	NA	NA	NA	NA	NA	NA	NA	NA	NA	NA	NA	NA	NA	NA	NA	0.586
Laramie	NA	NA	NA	NA	NA	NA	-0.229	1.072	-0.482	-1.337	0.628	-0.195	0.705	-1.056	0.202	-0.546	0.188	0.337	0.67	-0.722	0.726	-0.133	-1.226	0.726	-0.096	-0.254	-0.236	-0.742	-0.18	-1.58	0.566	0.587	0.541	0.932	-0.135	0.396	0.401	-0.256	0.269	0.512	0.826	-0.416	1.126	0.474	0.292	0.902	-0.224	0.54	-0.268
Laurel	NA	NA	NA	NA	NA	NA	NA	NA	NA	NA	NA	NA	NA	NA	NA	NA	NA	NA	NA	NA	NA	NA	NA	0.463	0.55	0.192	0.584	0.691	0.508	-3.048	0.391	0.677	0.14	-2.553	0.328	0.615	-2.573	0.791	0.267	-0.014	0.762	0.482	-2.97	-2.03	-0.959	-2.914	0.573	0.565	-0.768
LeesFerry	NA	-5.566	-2	-0.795	-1.814	-1.062	-0.921	-0.222	-1.431	0.099	-0.029	-0.692	-1.904	-1.243	-1.041	-5.591	-1.031	-0.602	-1.123	-0.913	-0.972	-0.078	-1.164	-0.677	-4.072	-2.025	-1.016	-1.048	-0.818	-1.006	-1.409	-4.528	-2.303	-2.197	-0.833	-1.069	-0.806	-0.494	-2.296	-1.364	-2.59	-0.708	-0.553	-0.386	0.231	-0.665	2.298	3.142	3.403
Lehigh	0.912	-0.703	-1.551	0.383	0.598	0.294	1	-2.302	0.589	0.49	0.265	-1.914	-0.539	0.766	0.433	-2.143	0.678	0.443	-2.142	-3.556	0.833	-1.544	-2.833	-0.552	0.682	0.033	0.582	0.104	1.15	-0.246	-0.188	0.829	-2.304	1.177	0.201	0.404	-0.285	0.845	0.334	-2.13	0.008	-0.33	-2.469	-0.309	-0.358	0.592	-0.03	-1.585	-0.096
Lewis	NA	NA	NA	NA	0.846	-0.139	-0.516	0.671	0.791	-0.055	0.083	0.88	0.418	0.289	1.487	1.513	1.24	2.214	1.485	1.586	1.234	0.78	1.7	-0.15	1.877	1.861	1.599	1.388	1.6	0.619	2.054	1.475	2.243	1.644	2.25	1.646	2.086	1.545	2.746	2.54	2.34	2.331	2.282	1.205	1.796	1.562	1.878	0.109	1.067
Liard	NA	NA	NA	NA	NA	NA	NA	NA	NA	NA	NA	NA	NA	NA	NA	NA	NA	NA	NA	NA	NA	NA	NA	NA	NA	NA	NA	NA	-0.347	-0.814	-4.595	-1.235	-1.429	NA	NA	NA	NA	NA	-1.101	-1.727	-1.695	-1.447	-1.883	-0.839	NA	NA	-0.766	-1.708	-1.657
Licking	NA	NA	NA	NA	NA	NA	NA	NA	NA	NA	NA	NA	NA	NA	NA	NA	NA	NA	NA	0.015	0.773	1.275	0.735	-2.803	-0.602	-2.863	0.674	0.847	-1.454	0.16	-0.888	-0.26	-0.947	0.257	-0.194	-0.095	-0.079	0.422	0.23	0.72	1.269	0.628	0.661	0.118	0.529	-0.088	-0.169	0.098	-0.685
Lievre	NA	NA	NA	NA	NA	NA	-0.817	-0.754	-1.487	-1.989	0.682	0.497	-0.33	-0.249	-0.427	1.194	-0.538	-0.15	-0.18	0.634	1.269	2.906	2.783	2.737	4.372	2.317	3.259	1.683	3.049	3.558	3.341	3.258	3.235	3.215	3.447	3.174	4.079	3.514	2.847	3.453	3.439	3.742	3.887	4.243	4.078	3.504	3.316	2.688	3.523
Lillooet	NA	NA	NA	NA	NA	NA	NA	-0.028	NA	0.155	NA	NA	0.221	-0.405	-2.708	0.09	-0.899	-0.505	-1.192	-0.293	0.383	0.113	0.044	-0.173	0.303	0.408	-0.372	-0.1	-1.65	-2.164	-0.039	0.031	-0.081	-0.077	-2.304	-1.502	-0.414	-0.069	-0.191	0.241	-0.295	-1.081	-0.972	-1.042	-1.075	0.22	-2.671	-2.561	0.847
Little	NA	NA	NA	NA	NA	NA	NA	NA	NA	NA	NA	NA	-0.192	1.457	-1.413	0.842	0.7	0.48	0.426	-0.079	0.258	0.111	-0.214	0.372	0.37	0.673	0.54	-0.138	0.325	0.882	0.048	-2.265	0.447	0.443	-1.433	-2.558	0.039	0.685	0.468	-0.01	0.521	1.023	-2.15	0.73	-0.194	0.573	-0.561	-0.017	-0.926
Little_VT	NA	NA	NA	NA	NA	NA	NA	NA	NA	NA	NA	NA	NA	NA	NA	NA	0.779	NA	-2.928	1.612	1.219	2.358	2.084	2.238	2.799	0.886	2.619	1.73	2.459	2.695	2.386	2.337	1.121	2.225	3.08	3.116	3.337	3.34	3.01	3.309	3.356	3.174	2.506	2.425	2.69	1.804	1.882	2.62	2.371
LittleColorado	NA	NA	NA	NA	NA	NA	NA	NA	NA	NA	NA	NA	NA	NA	NA	NA	NA	NA	NA	NA	NA	NA	NA	NA	NA	NA	NA	NA	0.402	-2.489	0.516	-2.317	-2.524	1.034	0.676	0.376	0.728	-0.146	0.827	1.081	-2.494	0.397	-2.883	-2.899	-0.16	0.798	-0.033	0.083	-1.676
LittleMissouri	NA	NA	NA	NA	NA	NA	NA	NA	NA	NA	NA	NA	NA	NA	NA	0.971	-0.272	0.778	-0.381	-2.417	-2.085	-1.125	-2.603	1.016	0.768	-0.213	-0.537	0.962	0.285	-1.13	0.468	0.946	0.494	-0.243	1.254	0.117	0.333	-0.611	0.357	-0.203	0.331	-2.742	-0.088	-0.257	0.583	-0.254	0.721	1.168	0.707
LittleSandy	NA	NA	NA	NA	NA	NA	NA	NA	NA	NA	NA	NA	NA	NA	NA	NA	NA	NA	NA	0.441	0.495	0.994	0.47	0.505	0.202	1.126	-2.747	1.233	-0.16	0.868	0.535	-2.5	1.292	-0.122	-0.555	0.641	0.943	0.508	-2.318	-0.269	-2.262	0.433	-0.313	0.464	0.048	0.574	-2.846	0.55	-0.018
LittleTenn	NA	0.886	NA	0.996	1.173	0.48	1.182	1.235	-0.18	0.762	-0.445	0.883	0.012	1.867	1.694	1.817	0.623	1.166	0.596	1.33	2.485	2.946	3.217	1.984	1.223	2.534	2.256	2.895	3.141	1.121	2.94	3.234	2.617	3.39	3.682	3.001	2.926	NA	NA	1.982	2.774	2.553	1.886	2.848	2.393	2.654	1.901	1.39	2.454
Loup	NA	NA	NA	NA	NA	NA	NA	NA	NA	NA	NA	NA	NA	NA	NA	NA	NA	NA	NA	NA	NA	NA	NA	NA	1.023	0.984	0.141	0.412	-0.18	0.668	1.345	-2.372	0.874	0.924	1.196	0.104	2.02	1.148	0.08	0.228	1.163	1.686	0.915	1.009	1.506	0.629	0.867	0.896	1.505
Madawaska	NA	NA	NA	NA	NA	-0.256	0.042	-0.275	-1.154	-1.63	-1.036	0.294	-0.926	-1.394	-0.919	-1.965	-0.209	-0.243	-0.358	-1.577	-0.823	-0.063	-0.563	-0.173	1.555	0.448	2.089	0.944	1.299	2.9	2.532	1.485	2.533	3.157	2.125	1.809	3.097	3.864	3.232	2.672	2.538	4.183	3.719	2.914	2.566	2.7	2.308	1.702	2.702
Madison	NA	NA	NA	NA	NA	NA	NA	NA	NA	NA	NA	NA	NA	NA	NA	NA	NA	NA	NA	0.594	-0.364	-0.333	0.59	-0.966	1.299	0.087	0.28	1.039	0.573	0.582	-1.694	0.17	-0.13	0.234	-0.025	0.129	0.083	-0.132	0.638	-0.018	-0.104	-0.189	-0.427	-1.525	-0.515	0.078	-0.537	-0.774	-0.357
Manic	NA	NA	NA	NA	NA	NA	NA	NA	NA	NA	NA	NA	NA	NA	NA	NA	NA	NA	NA	NA	NA	NA	NA	NA	NA	NA	NA	-2.588	-1.769	-1.404	-1.384	-2.786	-1.797	-3.825	-1.747	-1.283	-4.324	-1.34	-0.694	0.641	-0.087	0.507	0.571	0.611	0.576	0.45	2.247	2.976	3.626
Manitou	NA	NA	NA	NA	NA	NA	NA	NA	NA	NA	NA	NA	NA	NA	NA	NA	NA	NA	NA	NA	NA	NA	NA	NA	NA	NA	NA	NA	NA	NA	NA	NA	NA	NA	NA	NA	NA	3.363	3.095	2.265	3.315	3.332	3.046	2.939	2.894	3.105	2.758	3.134	2.22
Marias	NA	NA	NA	NA	NA	NA	NA	NA	NA	NA	NA	NA	NA	NA	NA	NA	NA	NA	NA	NA	NA	NA	NA	NA	NA	NA	NA	NA	NA	NA	NA	NA	NA	NA	NA	NA	-0.046	-1.961	-0.668	-1.143	-0.616	-1.374	-0.328	-2.227	-0.728	-0.035	-1.288	-0.498	0.233
Marietta	NA	NA	NA	NA	NA	NA	NA	NA	NA	NA	NA	NA	-0.547	0.83	0.216	-2.534	0.994	0.792	-0.293	-0.035	0.198	-1.253	-0.373	0.356	-0.245	0.292	0.338	-4.222	0.432	0.448	-0.214	0.504	0.878	0.516	-2.913	0.341	-0.138	0.333	-2.783	-2.573	-0.204	0.118	-0.179	0.113	0.299	-2.79	1.145	NA	2.569
Maumee	NA	NA	0.327	-0.723	-0.38	-0.378	0.572	0.602	0.746	-0.875	0.749	0.588	-0.202	0.195	-0.186	NA	NA	NA	NA	NA	0.156	0.898	0.658	0.194	0.473	-1.229	1.075	-0.462	-0.368	0.194	0.809	0.813	-0.14	0.37	0.657	-0.638	-2.667	0.923	0.582	0.116	0.225	-2.817	-2.503	-0.219	0.305	0.065	0.4	-0.021	0.153
McKenzie	NA	NA	NA	NA	NA	0.448	0.294	0.853	0.09	-2.66	-0.187	1.051	0.251	-0.298	-0.379	-3.465	0.507	0.072	0.251	-0.827	-2.533	-0.382	-0.119	0.533	-0.027	0.07	-0.084	0.504	-3.331	-0.322	0.863	0.29	-0.032	0.37	-0.411	-1.066	0.652	0.216	-0.324	-0.949	0.242	-2.823	0.117	0.922	1.097	0.442	-0.293	1.157	-0.346
Mecatina	NA	NA	NA	NA	NA	NA	NA	NA	NA	NA	NA	NA	NA	NA	NA	NA	NA	NA	NA	NA	NA	NA	NA	NA	NA	NA	NA	NA	NA	NA	NA	NA	NA	NA	NA	NA	NA	NA	NA	NA	NA	NA	NA	NA	NA	NA	-1.585	NA	-0.582
Menominee	-0.998	1.049	-0.843	-0.318	0.152	1.17	1.396	1.395	0.941	1.261	-0.226	0.58	0.561	0.195	0.606	0.405	0.485	1.105	0.379	0.838	1.796	1.835	0.602	1.294	2.216	2.474	2.721	1.99	2.614	2.354	2.036	2.315	2.263	1.413	1.128	2.085	1.735	2.1	2.017	1.998	1.677	2.619	3.135	3.007	3.142	2.252	2.624	2.044	2.084
Merrimack	NA	NA	NA	NA	1.93	1.883	1.936	1.838	1.276	1.31	2.393	2.144	0.884	1.514	0.834	1.775	2.007	2.051	1.413	1.766	2.049	2.712	2.387	1.247	1.725	1.293	2.008	2.107	2.143	2.187	1.721	-0.419	1.721	1.99	1.991	1.254	2.104	0.833	1.517	1.389	1.602	1.763	1.534	1.423	0.167	2.374	1.77	1.436	0.876
Mersey	NA	NA	NA	NA	NA	NA	NA	NA	NA	NA	NA	NA	NA	NA	NA	NA	NA	NA	NA	NA	NA	NA	NA	NA	NA	NA	NA	NA	NA	NA	NA	NA	NA	NA	NA	NA	NA	NA	NA	NA	NA	NA	NA	NA	NA	NA	NA	NA	NA
Mica	NA	NA	NA	NA	NA	NA	NA	NA	NA	NA	NA	NA	NA	NA	NA	NA	NA	NA	NA	NA	NA	NA	NA	NA	NA	NA	NA	NA	-0.875	-0.999	-1.407	-1.276	-0.484	-1.371	-0.681	-0.867	-1.292	-4.868	-1.017	-0.572	NA	-1.313	-0.607	-0.173	-0.242	0.039	-0.691	-0.723	-1.304
Michipicoten	NA	-1.534	NA	NA	-1.435	-0.943	-1.479	-2.487	-0.863	NA	NA	NA	NA	-1.259	-1.133	-1.392	-0.616	-0.664	-0.427	-0.709	0.935	0.214	-0.311	-0.502	-0.801	-0.013	-1.016	-0.191	-0.113	-1.487	-0.514	-0.762	0.707	-0.243	0.994	1.782	1.603	0.342	1.547	0.628	0.352	3.168	2.825	2.973	2.304	1.805	1.766	1.348	1.616
MidMississippi	-0.853	-0.109	-0.343	-0.367	-0.564	-1.103	-1.166	0.046	-0.826	-1.501	0.136	-0.774	0.044	-0.338	0.637	-0.575	-0.875	0.028	-0.503	-0.702	-0.353	-1.055	-0.455	-1.073	-1.017	-1.601	0.414	-1.324	-0.728	0.088	0.072	-1.31	-1.222	-3.653	-0.172	-0.058	-0.405	-0.341	-1.233	-1.97	-0.288	-0.462	-0.326	-1.224	-0.359	-0.81	0.968	-0.089	0.778
Milk	NA	NA	NA	NA	NA	NA	NA	NA	NA	NA	NA	NA	NA	NA	NA	NA	NA	NA	NA	NA	NA	NA	NA	NA	NA	NA	NA	NA	NA	NA	NA	NA	NA	NA	NA	0.467	-1.289	-0.354	-0.45	0.183	-1.626	-1.091	-0.308	-0.61	-0.719	0.202	-0.798	0.831	-1.223
Minnesota	NA	NA	NA	NA	NA	NA	NA	NA	NA	NA	NA	NA	NA	NA	NA	-3.561	-0.736	-1.601	-0.776	-1.41	0.086	-1.444	-2.011	-1.115	-1.849	-0.784	-0.622	-1.662	-1.176	-0.5	-1.208	-0.693	-4.377	-0.736	-0.603	-0.509	0.106	0.155	-1.328	-3.37	-0.907	-0.267	-1.012	-1.123	-0.14	-0.527	-0.887	-1.437	-1.806
Miramichi	0.018	0.145	-0.247	-0.412	0.629	0.689	-2.926	0.023	-0.163	-0.392	-0.665	-1.115	0.369	NA	NA	NA	NA	NA	NA	NA	NA	NA	NA	NA	NA	NA	NA	NA	NA	NA	NA	NA	NA	NA	NA	NA	NA	NA	NA	NA	NA	NA	-1.125	0.842	-0.269	-3.076	0.182	-0.878	-0.048
Mississagi	NA	NA	NA	NA	NA	NA	NA	NA	NA	NA	NA	NA	NA	NA	NA	NA	NA	NA	NA	NA	NA	NA	NA	NA	NA	NA	NA	NA	NA	NA	NA	0.406	0.879	0.141	2.287	1.656	2.873	2.034	3.405	3.29	0.847	1.843	0.814	2.454	1.965	0.674	-3.125	0.567	1.611
Mississagi2	NA	-0.962	-0.649	-0.67	-0.978	-1.86	-0.306	-1.226	-1.347	-2.322	-3.961	-0.581	-3.994	-2.456	-1.03	-1.46	-4.248	-0.96	-1.164	-1.728	-4.17	-1.872	-0.41	-0.31	-0.914	-0.729	-0.085	-1.991	-1.564	-1.438	NA	NA	NA	NA	NA	NA	NA	NA	NA	NA	NA	NA	2.091	1.652	1.433	1.148	0.037	1.52	2.003
Mississagi3	NA	NA	NA	NA	NA	NA	NA	NA	NA	NA	NA	NA	NA	NA	NA	NA	NA	NA	NA	NA	NA	NA	NA	NA	NA	NA	NA	NA	NA	NA	NA	NA	NA	NA	NA	NA	NA	NA	NA	NA	NA	2.228	2.187	2.151	1.508	1.036	-0.154	1.718	2.335
Mississagi4	NA	NA	NA	NA	NA	NA	NA	NA	NA	NA	NA	NA	NA	NA	NA	NA	NA	NA	NA	NA	NA	NA	NA	NA	NA	NA	NA	-2.241	-3.699	-1.473	-0.612	NA	NA	NA	NA	NA	NA	NA	NA	NA	NA	NA	NA	NA	-0.588	0.391	-0.891	-0.546	-3.011
Mississippi	NA	NA	NA	NA	NA	NA	NA	NA	NA	NA	NA	NA	NA	NA	0.261	-4.447	-1.019	-2.941	NA	NA	0.212	-0.499	-0.198	-0.085	-0.846	-1.305	-0.347	-1.822	-0.696	0.207	-0.219	-2.384	-0.02	-1.708	0.483	-1.279	-0.463	-0.228	-0.071	-0.317	-0.51	0.151	-1.744	-1.416	0.62	-0.329	0.033	-0.195	0.475
Missouri	NA	NA	NA	NA	NA	NA	NA	NA	NA	0.315	0.068	-2.342	0.221	0.05	0.343	0.332	0.303	-2.979	-0.094	-1.437	0.66	0.789	-0.374	-0.804	-3.987	-1.262	-0.544	0.306	-1.438	0.191	-2.643	0.868	-1.897	-0.379	0.781	0.376	-1.003	0.013	0.877	-3.278	-3.729	0.211	-2.781	0.485	0.673	1.109	0.609	-1.012	0.65
Missouri_ND	NA	NA	NA	NA	NA	NA	NA	NA	NA	-0.282	0.056	-0.807	-0.149	-0.15	-0.198	-2.995	0.184	-0.471	-0.019	0.571	-0.488	-0.682	-0.081	0.807	-0.789	-0.304	-1.116	0.708	-0.345	0.495	0.146	-3.488	0.605	-3.404	-0.545	-1.694	-1.362	1.101	0.291	-0.176	0.493	1.356	1.021	1.267	1.425	1.342	0.53	1.732	1.295
Mistassibi	NA	NA	NA	NA	NA	NA	NA	NA	NA	NA	NA	NA	NA	NA	NA	NA	NA	NA	NA	NA	NA	NA	NA	NA	NA	NA	NA	NA	NA	NA	NA	NA	NA	NA	NA	NA	NA	NA	NA	NA	NA	-0.821	NA	-1.612	-1.291	-5.486	-0.017	0.088	0.226
Mistassini	NA	NA	NA	NA	NA	NA	NA	NA	NA	NA	NA	NA	NA	NA	NA	NA	NA	NA	NA	NA	NA	NA	NA	NA	NA	NA	NA	NA	NA	NA	NA	NA	NA	NA	NA	NA	NA	NA	NA	NA	NA	NA	NA	-1.681	-0.189	-0.649	0.584	0.416	-1.636
Moberly	NA	NA	NA	NA	NA	NA	NA	NA	NA	NA	NA	NA	NA	NA	NA	NA	NA	NA	NA	NA	NA	NA	NA	NA	NA	NA	NA	NA	NA	NA	NA	NA	NA	NA	NA	NA	NA	NA	NA	NA	NA	NA	NA	NA	NA	NA	NA	NA	NA
Mohawk	-0.586	0.174	0.641	-2.361	-2.318	0.864	1.314	2.189	1.965	1.741	1.661	1.618	0.972	1.361	2.211	2.137	1.811	-0.375	1.771	1.803	1.012	1.258	2.076	1.621	0.756	0.864	1.449	1.245	1.252	1.663	1.092	1.888	1.883	1.877	1.854	1.812	0.812	1.727	1.005	2.036	0.582	1.461	1.42	1.663	1.441	-0.141	0.667	0.637	0.024
Moisie	NA	NA	NA	NA	NA	NA	NA	NA	NA	NA	NA	NA	NA	NA	NA	NA	NA	NA	NA	NA	NA	NA	NA	NA	NA	NA	NA	NA	NA	NA	NA	NA	NA	NA	NA	NA	NA	NA	NA	NA	NA	NA	NA	NA	NA	NA	-1.027	NA	-0.982
Mongaup	NA	NA	NA	NA	NA	NA	NA	NA	NA	NA	NA	NA	NA	NA	NA	NA	NA	NA	NA	NA	2.081	2.416	3.117	2.93	3.183	1.47	3.395	3.589	3.133	2.5	2.991	1.911	-0.338	1.305	2.05	1.845	1.91	2.183	2.096	1.758	1.712	2.006	1.679	2.294	2.034	1.986	1.667	1.272	2.384
Monongahela	NA	NA	NA	NA	NA	NA	NA	NA	NA	NA	NA	NA	NA	NA	0.33	1.663	1.1	-1.479	0.847	0.501	0.916	1.255	1.381	0.98	-0.098	1.594	0.549	0.6	1.084	1.826	0.172	0.265	1.534	1.178	1.454	0.093	0.722	0.749	1.019	1.133	0.864	0.291	0.36	1.92	1.403	0.906	0.804	1.283	-0.359
Montreal	NA	NA	NA	NA	NA	NA	NA	NA	NA	NA	NA	-2.539	-1.19	-0.737	-0.594	-0.084	-0.911	-0.395	-0.427	-0.259	-0.418	0.391	-0.83	0.194	0.272	NA	-0.174	-0.376	-0.444	-0.455	-1.749	-0.522	-0.009	-1.224	-0.749	0.05	0.06	0.102	0.481	-0.698	-0.459	0.455	-0.143	-0.007	-0.24	-1.468	-0.532	-4.811	0.073
Montreal2	NA	NA	NA	NA	NA	NA	NA	NA	NA	NA	NA	-1.213	-1.924	-2.168	NA	-0.994	-0.737	0.77	0.135	0.686	0.728	0.186	1.189	0.27	-0.717	0.911	0.841	1.172	1.316	0.447	0.285	1.609	1.349	-0.628	0.423	0.899	0.714	2.848	3.524	1.447	1.637	2.448	3.231	3.381	3.123	2.588	2.562	2.759	2.601
Moose	NA	NA	NA	NA	NA	NA	NA	NA	NA	NA	NA	NA	NA	NA	NA	NA	NA	NA	NA	NA	NA	NA	NA	NA	NA	NA	NA	NA	NA	NA	NA	NA	NA	NA	NA	NA	NA	NA	NA	NA	-5.499	0.361	-0.139	-0.045	-0.953	-0.166	-0.537	-0.779	0.314
MountainFork	NA	NA	NA	NA	NA	0.601	NA	NA	NA	NA	1.209	1.027	0.659	0.965	-0.136	0.7	-1.859	-2.253	-0.131	0.295	0.936	0.64	0.75	-2.195	0.592	-2.156	0.668	0.062	0.992	1.244	-2.775	-0.244	0.877	1.04	-0.573	-2.138	-2.339	0.534	-2.036	-1.057	1.152	-0.152	0.642	-2.175	-0.359	0.739	-3.76	-0.527	0.227
Myakka	NA	NA	NA	NA	NA	NA	NA	NA	NA	NA	NA	NA	NA	NA	NA	NA	NA	-3.312	0.025	-0.228	-0.883	-0.072	0.084	-0.825	-1.732	-0.452	-1.104	-0.345	-0.85	0.007	-3.611	0.77	-0.127	-0.532	-1.319	-0.422	-1.33	-1.178	0.464	-0.06	0.141	-0.792	-0.184	-1.575	-1.997	-1.744	-2.225	-3.278	-0.346
Namakan	NA	NA	NA	-1.734	-4.806	-1.115	-0.851	-2.156	-2.002	-1.404	-2.56	-2.064	-5.906	-1.797	-3.048	-2.573	-2.121	-2.352	-3.105	-3.672	-2.526	-1.481	-1.668	-2.769	-2.084	-1.581	-4.366	-2.524	-5.183	-1.788	-3.092	-3.272	-1.687	-2.716	-7.87	-4.523	-2.633	-2.484	-1.338	-3.107	-2.471	-4.801	-2.195	-5.688	-1.757	-4.959	-1.501	-4.282	-2.794
Natashquan	NA	NA	NA	NA	NA	NA	NA	NA	NA	NA	NA	NA	NA	NA	NA	NA	NA	NA	NA	NA	NA	NA	NA	NA	NA	NA	NA	NA	NA	NA	NA	NA	NA	NA	NA	NA	NA	NA	NA	NA	NA	NA	NA	NA	NA	NA	NA	NA	NA
Nautley	NA	NA	NA	NA	NA	NA	NA	NA	NA	NA	NA	NA	NA	NA	NA	NA	NA	NA	NA	NA	NA	NA	NA	NA	NA	NA	NA	NA	NA	NA	NA	NA	-2.99	-1.978	-2.065	-1.672	-5.755	-1.509	-2.898	-4.734	-2.752	-1.148	-2.509	-4.809	-3.733	-2.565	-2.528	-3.281	-5.557
NE_Margaree	NA	NA	-0.986	0.224	0.613	0.523	-1.054	0.275	-1.828	0.579	0.514	0.642	0.249	0.631	0.525	0.895	0.823	-0.288	-3.03	-0.905	0.43	0.169	-2.245	-2.399	-2.376	-0.182	0.332	-0.452	0.532	-0.497	-0.197	1.487	-1.96	0.71	0.38	0.438	-0.797	0.161	0.581	0.401	-2.071	-1.006	1.027	-2.778	0.12	-0.113	0.57	-3.237	0.989
Nechako	NA	NA	NA	NA	NA	NA	NA	NA	NA	NA	NA	NA	NA	NA	NA	NA	NA	NA	NA	NA	NA	NA	NA	NA	NA	NA	NA	NA	NA	NA	NA	NA	NA	NA	NA	-0.518	0.379	0.987	0.355	-0.183	0.184	-2.298	0.312	-0.138	-0.167	-0.048	0.034	0.222	-0.323
Nechako2	NA	NA	NA	NA	NA	NA	NA	NA	NA	NA	NA	NA	NA	NA	NA	NA	NA	NA	NA	NA	NA	NA	NA	NA	NA	NA	NA	NA	NA	NA	NA	NA	NA	NA	NA	NA	NA	NA	NA	NA	NA	NA	NA	NA	NA	NA	NA	NA	NA
Nechako3	NA	NA	NA	NA	NA	NA	NA	NA	NA	NA	NA	NA	NA	NA	NA	NA	NA	NA	NA	NA	NA	NA	NA	NA	NA	NA	NA	NA	NA	NA	NA	NA	NA	NA	NA	NA	-3.197	-0.808	-0.843	-0.877	-1.056	-2.931	-0.496	-2.536	-1.839	-2.155	-0.021	-1.687	-2.406
Nechako4	NA	NA	NA	NA	NA	NA	NA	NA	NA	NA	NA	NA	NA	NA	NA	NA	NA	NA	NA	NA	NA	NA	NA	NA	NA	NA	NA	NA	NA	NA	NA	-2.04	-5.328	-2.048	-1.718	-3.561	-5.496	-1.756	-1.522	-2.032	-1.723	-1.826	-0.589	-1.144	-6.227	-2.711	-1.137	-1.312	-2.891
Neches	NA	NA	-0.88	0.37	-1.207	-1.231	-0.421	-1.406	-0.528	-0.506	-1.859	-1.452	-1.148	-1.671	-0.947	-0.576	-0.033	-0.178	-0.727	-1.332	-1.288	-0.963	-0.348	-0.169	-0.8	-0.763	-2.454	-1.843	-0.836	-1.23	-1.434	-0.25	-0.46	-1.15	-0.197	-0.005	-0.034	-2.087	0.455	-0.03	0.034	-1.762	-1.1	1.11	-0.079	0.311	-0.371	-0.263	0.031
Neches2	NA	NA	NA	NA	NA	NA	NA	NA	NA	NA	NA	NA	NA	NA	NA	NA	NA	NA	NA	NA	NA	NA	NA	NA	NA	NA	NA	NA	NA	NA	NA	NA	0.06	-0.414	0.581	0.781	0.307	-0.435	0.597	-0.084	-0.057	-0.65	-0.429	1.177	0.464	0.762	0.737	0.076	0.545
Nelson	NA	NA	NA	NA	NA	NA	NA	NA	NA	NA	NA	NA	NA	NA	NA	NA	NA	NA	NA	NA	NA	NA	NA	NA	NA	NA	NA	NA	NA	NA	NA	NA	NA	NA	NA	NA	NA	NA	NA	-5.682	-0.922	-0.264	-1.099	-0.573	-0.648	-0.378	-4.185	-1.088	-0.936
Neosho	NA	NA	NA	NA	NA	NA	NA	NA	NA	NA	NA	NA	NA	NA	NA	NA	NA	NA	-0.685	0.726	0.176	-0.265	0.909	0.368	-1.089	0.23	0.761	0.1	0.863	1.887	NA	NA	NA	NA	NA	NA	NA	NA	NA	NA	NA	NA	NA	NA	2.103	1.6	2.312	1.611	1.494
Neuse	NA	NA	NA	NA	NA	NA	NA	NA	NA	NA	NA	1.014	0.545	-0.867	-0.117	-0.498	0.126	-0.595	0.08	-0.778	0.513	-1.51	-0.11	-0.822	-0.31	-0.837	-1.415	-0.454	-0.454	-1.019	-0.035	-0.418	-0.142	-0.539	-1.442	-1.002	-0.806	0.045	-1.242	-0.442	-1.319	-1.165	-0.284	0.22	-0.28	-1.303	-0.79	0.56	-0.701
New	NA	NA	NA	NA	NA	NA	NA	NA	NA	NA	NA	NA	NA	NA	NA	NA	NA	NA	NA	NA	2.065	2.694	2.338	1.916	1.564	2.408	2.487	2.271	2.088	1.754	1.99	2.169	2.244	1.717	1.951	1.97	1.559	2.518	2.397	2.912	2.545	2.833	2.752	2.821	1.783	2.693	2.751	2.909	2.224
Niagara	NA	NA	NA	NA	NA	NA	0.707	1.718	-0.037	0.965	-0.04	1.07	0.019	1.099	0.987	1.019	-2.617	1.55	1.145	-2.872	0.379	1.543	0.457	-0.415	1.241	0.417	0.475	0.602	0.001	0.552	0.792	0.35	0.699	0.178	0.743	0.71	0.42	0.442	1.46	1.644	1.533	1.19	3.387	3.211	2.47	3.521	3.253	3.286	3.098
Niobrara	NA	NA	NA	NA	NA	NA	NA	NA	NA	NA	NA	NA	NA	NA	NA	NA	NA	NA	NA	NA	NA	NA	NA	NA	NA	NA	NA	NA	NA	NA	NA	NA	NA	NA	NA	NA	NA	NA	NA	0.818	0.655	0.951	0.55	0.362	0.968	-0.213	0.672	-0.504	0.668
Nipigon	NA	NA	NA	NA	NA	NA	NA	-0.189	-1.619	2.337	2.675	1.471	-0.055	0.633	0.438	-2.292	1.192	3.195	1.851	3.026	2.672	2.21	1.374	1.456	0.261	-1.197	-0.471	-0.266	-0.187	-1.261	0.845	2.304	3.103	3.575	3.529	3.204	3.077	3.597	3.81	3.7	4.158	4.541	4.377	4.026	2.868	3.991	3.761	4.121	2.884
Nisqually	1.364	0.142	-1.82	-0.138	0.859	-0.303	0.594	0.59	0.165	0.256	-0.264	NA	NA	NA	NA	NA	NA	NA	NA	NA	NA	NA	NA	NA	-0.176	1.558	-0.377	1.716	2.545	1.77	1.562	0.666	3.066	1.108	2.017	1.734	1.109	2.365	2.832	2.014	2.271	1.916	1.689	1.477	1.466	1.323	2.103	1.162	1.389
Noire	NA	NA	NA	NA	NA	NA	NA	-1.698	-3.198	-2.483	-0.686	0.115	NA	-1.742	-4.4	-0.509	-0.538	-0.966	-0.261	-0.975	-3.356	-1.199	-1.847	-1.971	-1.051	-1.33	-1.507	-1.041	-2.351	-1.41	NA	NA	-1.906	-3.283	0.03	-0.82	1.365	0.061	1.257	0.634	1.268	2.306	2.458	2.159	2.253	0.861	0.013	0.905	0.95
NorthAnna	NA	NA	NA	NA	NA	NA	NA	NA	NA	NA	0.281	-0.128	0.515	0.972	1.174	0.121	0.2	0.618	0.49	0.869	0.185	1.738	-2.481	1.168	0.909	-1.847	0.211	0.083	0.605	-2.314	-2.644	0.317	-3.508	-2.723	0.377	0.428	0.592	0.96	-2.927	-2.193	-3.186	0.608	-2.354	0.448	0.117	0.295	0.536	-0.317	0.835
NorthPlatte	NA	NA	NA	NA	NA	NA	NA	NA	NA	NA	-0.326	-3.546	-0.51	0.057	-0.078	0.136	-0.482	0.124	-0.64	0.436	0.433	-0.352	-1.897	-1.202	0.187	0.254	-0.015	0.29	-0.839	0.507	0.446	-0.499	-0.089	0.816	0.066	1.537	-0.026	0.273	0.224	-0.172	-0.388	0.283	1.345	-0.744	-0.006	0.765	-0.36	-0.249	-0.364
NorthSantiam	NA	NA	NA	NA	NA	NA	NA	NA	NA	NA	NA	NA	NA	NA	NA	NA	NA	NA	NA	0.251	0.662	-1.394	0.948	0.852	-0.508	0.155	0.261	0.814	-0.078	-1.169	0.878	-0.701	-0.463	0.641	0.696	0.263	-0.385	1.614	0.107	0.843	0.905	0.32	0.914	0.118	0.946	0.722	0.605	0.842	-0.248
NorthSask	-0.057	-1.419	-0.666	-3.151	-0.863	0.264	-0.544	-0.797	0.547	-0.672	-1.164	-0.803	0.521	-0.133	-0.505	-0.587	-0.813	0.772	-0.689	-0.246	-0.122	-3.656	-0.91	-0.541	0.813	-0.243	-0.234	-0.576	-0.639	-4.037	0.092	-3.863	-0.171	-1.296	0.589	-1.362	-0.884	-0.156	-0.371	-0.723	0.209	-1.773	0.294	-0.288	0.061	-0.021	0.585	-0.817	-0.279
NorthSask2	0.154	-0.675	-0.768	-1.403	-1.326	0.645	-0.167	-0.521	0.386	-2.923	-0.721	-0.369	-0.158	-0.69	-1.953	0.266	-0.516	-0.309	-0.392	-1.091	0.002	-1.016	-1.171	0.094	NA	-1.075	-0.482	-0.989	-3.321	0.283	-0.241	-0.201	-0.112	-2.277	0.338	-0.052	-0.803	-1.269	0.355	-0.317	-0.32	-0.853	-0.438	-1.133	-0.745	-0.4	-0.587	-0.759	0.124
NorthSask3	NA	NA	NA	NA	NA	NA	NA	NA	NA	NA	NA	NA	NA	NA	NA	NA	NA	NA	NA	NA	NA	NA	NA	NA	NA	NA	NA	NA	NA	NA	NA	NA	NA	NA	NA	NA	NA	NA	NA	NA	NA	NA	NA	NA	NA	NA	NA	NA	NA
Nottaway	NA	NA	NA	NA	NA	NA	NA	NA	NA	NA	NA	NA	NA	NA	NA	NA	NA	NA	NA	NA	NA	NA	NA	NA	NA	NA	NA	NA	NA	NA	NA	NA	NA	NA	NA	NA	NA	NA	NA	NA	-4.822	-2.533	-1.859	-3.655	-2.464	-2.866	-1.751	-6.59	-4.866
Nueces	NA	NA	NA	NA	NA	NA	NA	NA	NA	NA	NA	NA	NA	NA	NA	NA	NA	NA	NA	NA	0.609	-0.183	-0.183	0.813	0.064	0.85	0.073	0.051	0.301	-0.224	-0.17	0.617	1.077	-0.761	0.203	0.319	-0.355	-0.915	-0.346	-0.431	0.273	-0.221	0.821	0.191	0.22	-0.067	-0.101	0.028	0.905
Obey	NA	NA	NA	NA	NA	NA	NA	NA	NA	NA	NA	NA	NA	NA	NA	NA	NA	NA	NA	-0.475	0.179	-1.809	NA	NA	NA	-0.171	-0.519	-0.266	0.264	2	1.743	1.954	0.835	1.927	2.049	0.821	1.593	1.732	1.439	2.314	2.328	3.12	2.459	3.004	2.613	2.484	2.837	3.268	3.221
Ochlockonee	NA	NA	NA	NA	NA	NA	NA	0.096	-0.382	0.005	0.433	0.762	1.286	0.461	1.957	1.469	0.671	1.563	2.98	2.244	2.14	2.33	2.242	1.957	2.14	2.041	2.008	2.255	0.462	2.099	2.302	2.112	1.198	1.753	0.663	1.024	1.739	1.54	0.05	0.137	0.927	0.929	0.506	0.06	0.917	-0.163	0.755	1.672	1.811
Ocklawaha	NA	NA	NA	NA	NA	NA	NA	NA	NA	NA	NA	NA	NA	NA	NA	NA	NA	NA	NA	NA	NA	NA	NA	NA	NA	NA	NA	NA	NA	NA	NA	NA	NA	NA	NA	NA	NA	NA	NA	NA	NA	NA	NA	NA	NA	NA	NA	NA	NA
Ocmulgee	NA	NA	NA	NA	NA	NA	NA	NA	NA	2.402	2.76	2.998	1.962	1.714	1.927	2.799	2.065	1.978	1.945	2.593	2.009	2.39	1.558	1.826	1.601	2.267	1.91	0.596	-0.053	1.911	2.323	2.232	2.36	1.348	1.78	1.633	1.209	0.761	1.299	1.357	0.53	0.552	0.777	1.181	0.925	0.229	0.517	1.212	1.484
Ocoee	NA	NA	1.65	3.324	2.332	3.399	3.544	3.734	2.705	2.857	3.724	2.464	1.283	2.115	2.896	3.189	2.207	3.248	2.369	3.765	3.522	3.098	2.816	2.845	2.616	2.974	2.519	3.879	3.895	3.696	3.64	4.024	3.805	4.383	4.017	4.297	4.164	3.538	2.847	1.453	1.84	0.057	0.771	2.599	1.072	1.655	3.253	2.208	2.136
Oconee	0.525	0.516	0.095	0.912	0.257	0.798	1.131	0.883	0.359	0.454	-2.64	0.431	-3.78	0.09	1.241	0.589	0.04	0.577	0.732	-0.005	0.744	0.272	0.603	-0.253	0.157	0.472	0.748	-1.043	-0.203	-2.715	-2.891	-2.693	0.905	2.077	2.899	2.811	1.181	1.028	1.518	1.894	1.553	-0.629	1.785	2.225	2.14	2.489	1.033	2.429	2.506
Ogeechee	NA	NA	NA	NA	NA	NA	NA	NA	NA	NA	NA	NA	NA	NA	NA	NA	NA	NA	-0.855	-0.457	0.619	-0.709	-0.778	-1.232	-0.95	-0.758	-0.507	-0.941	-0.291	-0.814	-0.106	-1.735	-0.974	0.144	-0.181	-0.891	-0.203	0.103	-2.6	-0.643	-0.09	-0.485	-0.23	-0.171	-0.893	-0.879	-0.396	-0.602	-1.802
Ohio	NA	NA	NA	NA	NA	NA	NA	NA	-0.473	-0.017	0.296	0.096	0.367	-0.108	-0.141	-0.856	-0.293	-1.661	-1.503	-0.575	0.204	-0.231	-0.43	0.015	-0.602	-1.318	-0.002	-0.245	-1.962	-0.099	-0.588	-1.096	-0.819	-0.216	-0.823	-1.206	-0.722	-1.131	-0.071	-0.164	-0.155	0.488	0.079	-1.12	-1.52	0.044	-0.299	-1.155	0.056
Ohio2	NA	NA	NA	NA	NA	NA	NA	NA	NA	-1.514	-0.994	0.38	-1.824	-0.757	-1.761	-1.559	-1.552	-1.611	-1.767	-1.067	-2.13	-0.632	-0.355	-0.232	-0.64	-1.723	-0.708	-0.687	-0.73	-0.227	-1.701	-0.35	0.117	-1.336	0.56	-1.436	-0.596	-1.766	0.364	-0.859	-0.947	-0.829	-0.507	-0.711	-2.425	-1.111	-0.482	-1.035	-0.442
Okanagan	-1.666	-2.335	-1.57	-0.725	-0.664	-1.947	-4.639	-0.157	-1.509	-1.798	-1.779	-0.986	-0.556	-0.931	-0.816	-1.519	-2.333	-1.431	-0.089	-0.736	0.102	-0.283	-4.734	-0.32	-0.64	-0.665	-1.354	-3.775	-2.178	-0.939	-1.352	-2.386	-1.448	0.048	0.455	-0.208	-1.332	0.319	0.988	0.278	0.109	0.081	0.345	-0.94	0.139	-1.249	-1.034	NA	NA
Oldman	NA	NA	NA	NA	NA	NA	NA	NA	NA	NA	NA	NA	NA	NA	NA	NA	NA	NA	NA	NA	NA	NA	NA	NA	NA	NA	NA	NA	NA	NA	NA	NA	NA	NA	NA	NA	NA	NA	NA	NA	NA	NA	NA	NA	NA	NA	NA	NA	NA
Oostanaula	NA	NA	NA	NA	NA	NA	NA	NA	NA	NA	NA	NA	NA	NA	NA	NA	NA	NA	NA	NA	0.65	-0.994	0.933	0.653	0.582	1.205	-3.218	0.153	-0.081	-0.906	0.733	0.185	0.79	0.298	-0.138	0.825	0.125	-0.379	0.872	1.238	0.875	1.247	-0.048	0.211	-0.655	-0.039	0.118	-0.376	0.369
Osage	NA	NA	NA	NA	NA	NA	0.191	0.236	-0.77	-0.117	0.449	1.678	2.451	2.975	2.997	2.333	3.084	1.883	1.963	3.141	1.717	1.233	1.674	1.082	1.409	1.761	1.837	1.891	2.355	2.517	2.551	1.626	1.751	2.408	2.078	3.197	2.935	1.992	2.274	2.989	2.083	1.921	2.354	2.373	0.933	2.058	2.807	2.237	2.116
Oswegatchie	-0.843	-0.679	0.525	-3.133	-0.793	1.469	1.315	1.321	0.575	0.67	1.343	0.96	0.403	-1.418	-0.619	0.965	0.44	0.401	-0.434	-0.326	-0.259	0.777	0.718	0.509	-0.078	0.442	0.185	0.915	-0.541	1.79	0.881	0.55	1.346	1.058	1.027	0.892	0.53	1.727	1.908	0.547	1.116	1.66	0.136	0.654	1.378	0.993	0.923	1.26	0.027
Oswego	NA	NA	NA	NA	NA	NA	NA	NA	NA	NA	NA	NA	NA	NA	1.718	1.783	-0.691	0.692	1.43	1.041	-0.032	0.714	1.536	0.275	0.979	0.345	1.219	0.655	1.302	1.95	1.078	0.423	1.124	1.698	1.944	0.42	-0.17	0.386	0.34	-0.082	0.295	-0.517	0.763	-0.708	0.141	-0.003	-0.276	-0.126	0.03
Ottauquechee	NA	NA	NA	NA	NA	NA	NA	NA	NA	NA	NA	-0.655	0.556	0.314	0.759	0.194	0.231	-0.048	-2.019	-0.487	0.786	-0.017	0.423	-0.446	1.082	-2.968	-2.803	-0.286	0.597	0.483	-0.401	0.074	0.207	-0.283	-0.026	0.571	1.064	0.375	0.432	0.711	0.162	0.239	0.489	-0.204	-3.335	-1.702	-2.601	-0.027	0.193
Ottawa	NA	NA	NA	NA	NA	NA	NA	NA	NA	NA	NA	NA	NA	NA	NA	NA	NA	NA	NA	NA	NA	NA	NA	NA	NA	NA	NA	NA	NA	NA	NA	NA	NA	NA	NA	NA	NA	NA	NA	NA	NA	NA	NA	1.678	2.042	1.036	1.118	0.859	0.455
Ottawa_DJ	NA	NA	NA	NA	NA	NA	NA	NA	NA	NA	NA	NA	NA	NA	NA	NA	NA	NA	NA	NA	NA	NA	NA	NA	NA	NA	NA	NA	NA	NA	NA	2.693	2.387	2.197	2.471	3.049	3.256	3.372	3.888	3.777	2.77	4.289	2.655	3.027	2.527	2.758	1.758	1.692	3.051
Ottawa2	NA	NA	NA	NA	NA	NA	NA	NA	NA	NA	NA	NA	NA	NA	NA	NA	NA	NA	NA	NA	NA	NA	NA	NA	NA	NA	NA	NA	NA	NA	NA	NA	NA	NA	NA	NA	NA	NA	NA	NA	NA	NA	NA	NA	NA	NA	NA	NA	NA
Ottawa3	NA	NA	NA	NA	NA	NA	NA	NA	NA	NA	NA	NA	NA	NA	NA	NA	NA	NA	NA	-1.623	-4.624	0.739	0.399	0.682	0.653	0.656	1.481	0.597	2.231	2.916	4.116	1.466	1.486	1.305	0.828	2.36	2.138	2.113	2.176	0.516	1.331	0.786	0.677	2.054	2.363	-0.113	1.124	-0.32	2.02
Ouachita	NA	NA	NA	NA	NA	NA	NA	NA	NA	-0.162	-0.011	-0.05	-0.122	-0.337	-1.29	0.864	0.751	0.251	0.323	0.267	-0.232	0.233	0.833	-0.772	1.473	0.285	-3.18	-0.05	0.225	0.956	-0.754	0.294	-0.929	0.646	-0.231	0.128	-0.1	-0.136	0.313	1.134	0.884	1.05	-0.648	0.44	0.203	-0.043	1.502	0.554	0.836
Ouachita2	NA	NA	NA	NA	NA	NA	NA	NA	NA	1.159	0.515	0.722	1.505	1.069	1.036	2.166	1.853	1.084	1.225	1.505	1.948	2.606	2.25	0.671	1.638	1.605	1.87	2.015	1.665	2.031	0.6	1.628	1.142	1.231	1.168	1.273	2.189	1.687	1.868	2.984	2.873	3.051	2.21	2.357	2.232	2.789	2.72	2.108	1.862
Outardes	NA	NA	NA	-3.844	-1.2	-1.511	-0.791	-0.454	-1.167	-1.575	NA	NA	0.138	-0.852	-1.575	-2.01	-1.33	-1.447	-0.743	-0.489	-1.663	-0.995	-1.256	-0.432	-1.692	-0.56	-1.406	-1.102	-4.024	-1.06	-4.664	-0.963	-1.203	-0.979	-0.486	-2.49	-0.541	-0.256	-1.182	-0.941	-0.367	-1.073	-1.46	-0.526	-1.11	-1.395	0.038	-0.338	-1.297
Owyhee	NA	NA	NA	NA	NA	NA	NA	NA	NA	NA	0.231	0.973	-0.023	-1.387	0.162	0.034	-0.484	-0.102	0.553	-0.218	0.696	0.019	0.058	-0.808	-1.208	-0.25	-0.946	-1.247	1.01	-0.922	-0.85	-0.011	-1.371	-0.71	-0.548	0.264	-1.567	0.253	-0.89	-0.504	-0.284	-3.561	-0.278	-0.026	-0.008	0.447	-2.165	-3.081	0.476
Paducah	-0.667	-0.273	-0.476	-2.344	0.265	-1.454	-0.325	-0.415	-1.042	-0.239	-1.183	-1.748	-1.107	-0.396	-1.288	-0.161	-0.852	-0.309	-0.766	-0.669	-0.424	-0.061	0.411	-0.616	0.742	0.872	-0.054	1.146	1.397	1.164	0.621	-1.015	1.715	1.548	0.848	1.29	0.122	0.219	1.628	0.629	-0.215	1.01	0.274	0.931	0.095	-0.011	1.626	-0.775	0.01
Parker	NA	NA	NA	NA	NA	NA	NA	NA	NA	NA	NA	NA	NA	NA	NA	-0.381	-1.323	1.02	0.059	0.519	-0.616	0.562	-0.148	0.702	1.896	0.996	-2.31	-1.167	0.649	-2.284	0.683	0.819	-0.2	0.42	1.122	1.193	1.171	1.708	0.356	0.712	0.436	1.087	1.18	1.39	1.12	1.524	1.75	2.181	2.252
Pascagoula	NA	NA	NA	NA	NA	NA	NA	NA	NA	NA	NA	0.419	-0.687	0.289	0.451	0.049	-0.834	-3.611	-0.159	-0.631	-1.139	-0.767	-1.099	0.237	-0.253	-0.426	-0.522	-0.732	-0.641	-0.853	-0.954	-1.956	0.401	-0.305	0.204	-0.36	-0.367	-0.86	-0.138	-0.873	-1.051	-0.137	-0.878	-1.022	0.404	-0.528	-0.71	-0.469	-0.329
Patoka	NA	NA	NA	NA	NA	NA	NA	NA	NA	NA	NA	NA	NA	NA	NA	NA	NA	NA	NA	NA	NA	NA	NA	NA	NA	NA	NA	NA	NA	-1.781	0.975	-0.529	-0.583	0.406	0.423	0.664	0.352	-0.038	0.466	0.735	0.992	0.769	0.061	0.256	0.058	0.399	-0.594	-0.207	-0.292
Pawcatuck	NA	NA	NA	NA	NA	NA	NA	NA	NA	NA	NA	NA	NA	NA	NA	NA	NA	NA	NA	NA	NA	2.262	2.148	0.762	0.953	0.729	1.256	1.412	0.062	0.313	0.405	0.566	1.363	1.019	0.886	0.688	0.708	-0.582	0.289	0.368	-0.316	-0.276	-0.443	0.404	-3.386	-0.821	-0.885	-0.883	0.151
Pawtuxet	NA	NA	NA	NA	NA	NA	NA	NA	NA	NA	NA	NA	NA	NA	NA	NA	NA	NA	NA	NA	3.243	3.775	3.859	3.642	3.829	3.412	3.48	3.771	3.007	3.513	3.673	3.003	3.083	2.75	3.159	2.481	3.149	2.76	2.966	2.648	2.774	2.314	2.359	2.64	2.253	2.256	2.28	1.465	2.089
Payette	NA	NA	NA	NA	NA	NA	-0.457	-0.648	-1.225	-0.486	-1.205	-0.96	-0.841	-1.428	0.396	-0.672	-1.812	-1.373	-0.868	-0.141	-0.744	-1.578	-0.781	-0.911	-1.025	0.06	-0.144	-1.144	-0.297	-0.076	-1.084	-1.35	-0.067	-1.158	-0.202	0.617	-0.269	-0.756	-3.963	0.201	-0.526	0.895	-0.677	-0.138	0.041	0.434	0.976	-0.75	-0.606
Peace	NA	NA	NA	NA	NA	NA	NA	NA	NA	NA	NA	NA	NA	NA	NA	NA	NA	NA	NA	NA	NA	NA	NA	NA	NA	NA	NA	NA	NA	NA	-1.621	NA	-1.931	-1.013	NA	-0.701	NA	NA	-0.798	-2.165	-1.566	-3.018	-1.564	-0.403	-1.025	-0.926	-1.233	-1.351	-0.428
Peace_FL	NA	NA	NA	NA	NA	NA	NA	NA	NA	NA	NA	NA	NA	NA	-0.966	-0.676	0.379	-0.327	-1.086	-0.127	0.029	0.213	0.636	-0.237	-0.303	-0.659	-1.043	0.247	0.558	0.428	-2.596	-0.793	-0.139	1.202	-0.082	-2.242	-0.212	-0.993	0.694	0.449	0.979	0.022	1.158	-2.072	-0.077	0.454	-0.48	0.905	0.364
Peace2	NA	NA	NA	NA	NA	NA	NA	NA	NA	NA	NA	NA	NA	NA	NA	NA	NA	NA	NA	NA	NA	NA	NA	NA	NA	NA	NA	NA	NA	NA	NA	NA	NA	NA	NA	NA	NA	NA	NA	NA	NA	-0.792	NA	NA	NA	-0.477	-0.748	-1.465	0.615
Peace3	NA	NA	NA	NA	NA	NA	NA	NA	NA	NA	NA	NA	NA	NA	NA	NA	NA	NA	NA	NA	NA	NA	NA	NA	NA	NA	NA	NA	NA	-1.571	NA	NA	-0.844	-1.666	NA	-1.809	NA	NA	-0.796	-4.306	-1.461	-1.705	-1.006	-0.441	-1.284	-0.916	-0.703	-2.172	0.177
Peace4	NA	NA	NA	NA	NA	NA	NA	NA	NA	NA	NA	NA	NA	NA	NA	NA	NA	NA	NA	NA	NA	NA	NA	NA	NA	NA	NA	NA	NA	NA	NA	NA	NA	NA	NA	NA	NA	NA	NA	NA	NA	NA	NA	NA	NA	NA	NA	NA	NA
Peace6	-0.789	-1.057	-1.395	-1.491	-0.617	-1.156	-3.211	-1.713	-1.138	-2.079	-2.155	NA	NA	NA	NA	NA	NA	NA	NA	NA	NA	NA	NA	NA	NA	NA	NA	NA	NA	NA	NA	NA	NA	NA	NA	NA	NA	NA	-0.879	-0.804	-0.772	-1.119	-0.851	0.054	-3.978	-0.355	-0.575	-4.483	0.608
Peace8	NA	NA	NA	NA	NA	NA	NA	NA	NA	NA	NA	NA	NA	NA	NA	NA	NA	NA	NA	NA	NA	NA	NA	NA	NA	NA	NA	NA	NA	NA	NA	NA	NA	NA	NA	NA	NA	NA	NA	NA	-1.06	-2.18	-2.097	-0.558	-0.468	-1.483	-4.087	-1.556	-0.542
Pearl	NA	NA	NA	NA	NA	NA	NA	NA	NA	NA	NA	NA	NA	NA	NA	NA	NA	NA	NA	-0.988	-1.114	0.064	0.422	0.53	-1.698	-0.924	-1	-0.021	-0.199	-0.761	0.035	-0.374	0.131	-0.328	-0.677	-1.287	-0.751	-0.408	-0.799	0.066	-0.754	-0.444	0.128	-0.862	-1.172	-0.731	-0.551	-0.904	-0.656
Pecos	NA	NA	NA	NA	NA	NA	NA	NA	NA	NA	NA	NA	NA	NA	NA	NA	NA	NA	0.491	0.123	0.588	-2.734	1.028	-0.909	0.395	-0.458	0.893	0.221	-0.299	0.691	1.013	-0.923	-2.77	1.247	0.519	0.527	-0.513	1.004	0.74	0.367	0.915	-0.154	-0.153	0.867	-3.678	1.509	-2.136	-3.794	-0.015
PeeDee	NA	NA	NA	NA	NA	NA	NA	NA	NA	NA	NA	NA	NA	NA	NA	NA	NA	NA	NA	1.516	2.392	2.588	2.051	1.662	1.201	1.552	1.504	1.801	1.46	1.337	2.679	2.549	0.154	0.54	0.962	1.723	2.014	0.068	0.496	0.323	0.273	0.252	1.058	0.756	0.388	1.211	1.192	2.519	2.133
Pemigewasset	0.022	0.116	0.061	0.711	0.011	0.405	0.42	1.405	0.1	-2.99	-2.266	0.755	0.344	0.114	0.005	-2.796	0.875	-3.337	-2.114	-2.334	0.849	-0.172	-0.42	0.084	-0.933	0.565	0.294	-0.478	0.354	-1.083	0.097	-3.223	0.085	-0.895	-2.283	-1.605	0.34	-2.139	-2.79	-1.766	-2.406	0.113	0.818	-0.224	0.055	-3.897	0.196	0.157	-2.955
PendOreille	-2.378	-1.509	-2.257	-3.095	-5.129	-2.521	-3.324	-3.576	-2.368	-2.268	-3.136	-2.519	-1.568	-1.99	-1.626	-2.148	-6.751	-1.391	-2.264	-2.944	-2.794	-0.433	-1.359	-3.313	-2.773	-1.885	-2.925	-2.745	-2.75	-2.347	-2.023	-2.231	-3.863	-1.895	-4.54	-0.43	-0.397	-2.115	0.092	-0.268	0.456	-0.389	-1.084	0.707	-1.889	0.173	0.055	-0.219	-0.417
Penobscot	0.497	0.346	1.37	0.707	1.06	0.903	0.707	0.945	-0.283	0.223	0.447	0.489	0.991	1.237	0.106	0.269	0.497	0.007	-0.262	-0.127	1.173	0.088	0.76	0.473	-0.268	-0.074	-0.65	0.793	0.155	0.426	0.178	0.436	-0.4	0.593	-0.12	-0.215	-0.096	0.817	0.431	-0.272	-0.08	0.115	-1.084	-3.105	-0.09	0.118	0.83	-0.409	-1.564
Perdido	NA	NA	NA	NA	NA	NA	NA	NA	NA	NA	NA	NA	NA	NA	NA	NA	NA	NA	NA	NA	NA	NA	-0.127	0.123	0.306	1.317	0.564	-2.457	-4.28	0.973	1.187	0.797	0.641	1.472	0.533	1.084	0.914	0.939	0.25	-1.235	0.075	-0.701	1.489	0.11	1.092	0.312	1.001	0.986	0.737
Peribonca	NA	NA	NA	NA	NA	NA	NA	NA	NA	NA	NA	NA	NA	NA	NA	NA	NA	NA	NA	NA	NA	NA	NA	NA	NA	NA	NA	NA	NA	NA	NA	NA	NA	2.194	2.143	2.897	3.039	1.617	2.073	2.749	2.653	2.614	1.731	2.579	1.377	1.632	2.357	2.611	2.955
Peribonca2	NA	NA	NA	NA	NA	NA	NA	NA	NA	NA	NA	NA	NA	NA	NA	NA	NA	NA	NA	NA	NA	NA	NA	NA	NA	NA	NA	NA	NA	NA	NA	NA	NA	NA	NA	NA	NA	2.152	2.033	2.933	2.962	1.522	1.992	2.656	2.566	2.495	1.418	2.621	1.119
Peribonca3	NA	NA	NA	NA	NA	NA	NA	NA	NA	NA	NA	NA	NA	NA	NA	NA	NA	NA	NA	NA	NA	NA	NA	NA	-0.547	0.378	1.046	-0.404	-0.739	-3.527	-4.357	-3.431	0.108	0.426	0.644	1.821	1.936	0.829	0.968	-0.008	0.766	2.718	2.676	2.946	2.743	2.046	2.218	2.851	2.416
Peshtigo	NA	NA	NA	NA	NA	NA	NA	NA	NA	NA	NA	NA	NA	NA	NA	NA	NA	NA	NA	NA	NA	NA	NA	NA	NA	NA	NA	NA	NA	NA	NA	NA	NA	NA	1.745	1.312	1.834	1.372	2.113	1.18	-1.171	1.173	1.074	1.052	1.074	0.643	0.058	0.778	0.686
Pine	NA	NA	NA	NA	NA	NA	NA	NA	NA	NA	NA	NA	NA	NA	NA	NA	NA	NA	NA	NA	NA	NA	NA	NA	NA	NA	NA	NA	NA	NA	NA	NA	NA	NA	NA	NA	NA	NA	NA	NA	NA	-4.577	NA	NA	NA	0.457	-4.737	-0.967	1.005
PineFalls	NA	NA	NA	NA	NA	NA	NA	NA	NA	NA	NA	NA	NA	NA	NA	NA	NA	NA	NA	NA	NA	NA	NA	NA	NA	NA	NA	NA	NA	NA	NA	NA	NA	NA	NA	NA	NA	NA	NA	NA	NA	NA	NA	NA	NA	NA	NA	NA	0.77
Platte	NA	NA	NA	NA	NA	NA	NA	NA	NA	NA	NA	NA	NA	NA	NA	NA	NA	NA	NA	NA	NA	NA	NA	NA	NA	NA	NA	NA	NA	NA	NA	NA	NA	NA	-0.15	-2.317	-0.949	1.136	-1.94	0.707	-0.455	0.998	-1.373	0.632	1.45	1.017	0.144	0.266	0.546
PommeDeTerre	NA	NA	0.622	-0.075	-0.308	0.146	0.503	-2.823	-0.44	0.57	-2.352	0.579	-0.455	0.671	-0.678	-0.689	-1.9	-0.584	0.195	-2.581	-0.143	-2.263	-3.997	-1.886	-1.093	0.452	-2.188	0.674	0.812	0.126	0.322	0.452	-0.08	0.286	-2.218	0.587	1.123	-0.608	-2.757	-3.25	1.014	-0.253	-0.521	0.946	1.235	-0.594	-0.053	0.529	-0.819
Potomac	NA	NA	NA	NA	NA	NA	NA	NA	NA	NA	NA	-0.133	-0.397	0.275	0.939	-0.275	0.893	0.269	-0.627	0.179	-0.429	0.43	0.484	0.65	-0.06	0.722	1.149	-0.12	0.011	-0.266	0.539	0.261	0.393	0.817	0.492	0.88	-3.259	0.173	0.053	-0.431	0.189	-0.169	0.575	1.176	0.387	0.074	0.852	0.321	-3.162
PriestRapids	-1.639	-3.554	-3.038	-6.189	-3.407	-3.321	-2.432	-1.542	-2.575	-6.662	-5.606	-3.291	-5.437	-1.952	-1.291	-1.743	-4.895	-1.961	-2.272	-1.532	-1.031	-1.411	-1.965	-1.879	-2.039	-0.877	-1.848	-4.13	-4.38	-1.724	-1.883	-0.749	-0.502	-0.21	-0.226	-0.247	-0.536	0.028	-0.847	-2.268	-1.395	-0.395	0.052	0.816	1.475	2.034	2.402	2.31	2.301
Provo	NA	NA	NA	NA	NA	NA	NA	NA	NA	NA	NA	NA	NA	NA	NA	NA	NA	0.006	-0.782	-1.141	-0.562	0.739	-1.111	-0.895	-0.313	-0.997	-0.053	-0.063	1.001	-0.098	0.643	-0.465	-1.524	-0.751	-0.207	-0.335	-0.382	0.42	0.434	-0.066	-0.616	-1.375	0.174	-0.105	-0.34	-0.648	-0.181	-0.063	-0.843
Putah	NA	NA	NA	NA	NA	NA	NA	NA	NA	NA	NA	0.812	0.863	1.152	0.346	-0.398	0.11	0.799	-2.906	0.162	0.593	0.753	0.222	0.496	0.714	-2.264	0.302	1.328	0.717	-2.124	0.59	-3.093	1.125	0.953	0.588	-0.034	-0.09	0.503	1.165	0.391	-0.202	0.481	-0.041	0.448	-0.815	0.536	0.207	-0.931	-0.591
QuAppelle	NA	NA	NA	NA	NA	NA	NA	NA	NA	NA	NA	NA	NA	NA	NA	NA	NA	NA	NA	NA	NA	NA	NA	NA	NA	NA	NA	NA	NA	NA	NA	NA	NA	NA	NA	NA	NA	NA	NA	NA	NA	NA	NA	NA	NA	NA	NA	NA	NA
Rainy	2.256	2.858	3.38	1.348	2.344	2.863	2.097	1.268	2.899	3.096	3.297	3.902	4.085	2.593	2.728	3.196	3.7	2.133	2.758	4.405	3.491	0.069	2.723	1.409	1.37	2.35	1.858	0.522	1.259	3.452	0.847	2.05	1.912	2.432	1.43	0.648	0.801	2.31	2.02	2.797	3.075	2.622	1.841	2.377	0.349	0.579	0.593	1.13	-0.123
Rainy2	NA	NA	NA	NA	NA	NA	NA	NA	NA	3.276	2.54	3.228	3.013	1.272	2.48	2.599	2.959	1.268	1.589	3.571	3.002	-0.731	1.513	0.78	1.526	2.058	0.943	-0.031	0.666	2.846	0.389	1.473	2.057	2.471	1.076	0.203	0.59	2.241	2.457	3.441	3.132	1.872	1.363	2.666	1.202	0.337	-0.149	0.951	0.14
Rappanhannock	0.386	0.161	-3.585	-0.271	0.459	0.872	0.654	-2.348	0.454	0.733	-0.346	-0.025	-2.492	0.64	-2.232	-2.208	0.342	-2.115	0.342	0.036	-1.701	-2.041	0.022	-2.383	0.635	1.279	-2.156	-3.038	-1.963	0.727	-2.649	-2.148	0.074	-2.727	-0.173	0.605	-2.456	1.028	-3.316	-0.281	-2.347	-2.21	0.731	-2.253	-2.413	0.425	-1.939	0.672	-1.962
Raquette	NA	NA	NA	NA	NA	NA	NA	NA	NA	NA	NA	NA	NA	NA	NA	NA	NA	NA	NA	NA	NA	NA	NA	NA	1.568	1.013	0.555	0.587	1.151	1.652	1.404	0.745	1.096	-0.819	0.973	1.39	1.388	2.731	1.887	0.726	-0.268	0.946	1.574	1.469	1.773	2.73	1.661	2.133	1.782
Red	NA	NA	NA	NA	NA	NA	NA	NA	NA	NA	NA	NA	NA	NA	NA	NA	NA	0.996	-0.453	0.575	-0.595	-0.979	-0.21	-0.581	0.867	0.454	0.576	0.733	0.595	0.685	-1.349	0.214	0.79	0.413	1.108	1.407	1.281	0.347	0.362	1.058	1.03	1.391	2.068	1.502	-0.04	0.44	1.595	0.852	0.663
Red_MB	NA	NA	NA	NA	NA	NA	NA	NA	NA	NA	NA	NA	NA	NA	NA	NA	NA	NA	NA	NA	NA	NA	NA	NA	NA	NA	NA	NA	NA	NA	NA	NA	NA	NA	NA	NA	NA	NA	NA	NA	NA	-4.313	-0.947	-0.257	-0.623	-1.297	-2.231	-0.642	-0.207
RedCedar	1.422	2.316	1.311	NA	NA	NA	1.352	1.764	-0.982	1.532	0.268	0.232	0.908	-0.262	1.705	1.107	0.595	0.493	1.318	1.831	-0.129	1.023	1.126	1.089	0.833	1.033	-0.213	0.531	0.73	0.52	1.18	0.196	0.868	1.249	0.724	0.289	0.97	-0.134	1.208	-0.336	0.864	1.02	-0.386	1.306	1.635	0.355	0.844	0.598	1.071
RedDeer	NA	NA	NA	NA	NA	NA	NA	NA	NA	NA	NA	NA	NA	NA	NA	NA	NA	NA	NA	NA	NA	NA	NA	NA	NA	NA	NA	NA	NA	NA	NA	NA	NA	NA	NA	NA	NA	NA	NA	NA	NA	-0.135	0	-0.41	0.389	-3.338	-0.637	-0.81	-0.355
Reindeer	NA	NA	NA	NA	NA	NA	NA	NA	NA	NA	NA	NA	NA	NA	NA	NA	NA	NA	NA	-3.718	-0.421	1.068	-1.255	-1.063	-1.157	-0.188	-0.703	-0.231	-0.898	-1.027	-0.129	0.157	-0.499	-0.413	0.123	-0.131	-2.13	-1.552	-0.629	-0.253	-1.309	-0.031	0.005	-0.566	-0.566	-1.128	-0.247	-0.292	-0.921
Republican	NA	NA	NA	NA	NA	NA	NA	NA	NA	NA	NA	NA	NA	NA	NA	NA	NA	NA	NA	NA	NA	NA	NA	NA	NA	NA	NA	NA	NA	NA	NA	NA	NA	NA	NA	NA	NA	NA	NA	NA	NA	NA	NA	NA	0.958	-2.227	0.279	-0.123	0.439
Restigouche	NA	NA	NA	NA	NA	NA	NA	NA	NA	NA	NA	NA	NA	NA	NA	NA	NA	NA	NA	NA	NA	NA	NA	NA	NA	NA	NA	NA	NA	NA	NA	NA	NA	NA	NA	NA	NA	NA	NA	NA	NA	NA	NA	NA	NA	NA	NA	NA	NA
Revelstoke	-4.197	-0.357	NA	NA	NA	NA	NA	NA	NA	-3.943	-1.542	-1.406	NA	-1.606	-1.164	-1.782	-0.608	0.458	-1.736	-1.309	-3.978	-1.373	-0.761	-0.842	-0.395	-1.287	-1.183	-1.327	-0.755	-1.549	-1.329	-1.743	-1.166	-5.072	-1.43	-1.069	-1.744	-4.101	-1.24	-0.687	0.003	-0.998	-0.963	-0.218	-0.051	-0.535	-0.307	-0.243	-2.404
Richelieu	-0.795	-1.204	-1.347	-0.539	-1.977	-1.39	-0.73	-0.268	-0.205	-1.361	-2.38	-3.6	-0.228	-1.524	-1.782	-1.9	-1.153	-0.904	-0.028	-1.26	-0.7	-0.692	-2.377	-1.008	-1.001	-0.865	-0.975	-1.342	-1.004	-0.313	-1.221	-0.813	-1.201	-0.916	-0.9	-1.484	-4.246	-0.521	-0.853	-1.013	-1.89	-0.884	-0.695	-1.156	-0.801	-2.239	-1.432	-3.644	-0.662
RioGrande	-0.127	0.131	-0.471	-0.108	-0.84	0.803	-1.092	-1.124	0.294	-0.39	0.555	-0.116	0.101	-0.472	-1.712	-0.905	-0.947	-0.558	0.604	0.546	0.045	1.173	1.177	3.653	3.403	3.355	3.88	2.232	2.625	2.656	2.393	0.778	0.452	1.92	-1.031	-1.593	-0.022	0.887	0.247	-0.166	-0.775	0.242	0.33	0.207	1.287	-0.506	0.236	-0.98	-0.682
Roanoke	-0.155	0.721	-2.213	-0.209	0.427	0.147	1.029	0.837	0.822	0.959	-3.336	0.847	0.856	0.206	0.152	-2.278	-2.594	1.138	0.474	-0.336	0.283	0.785	0.754	-0.677	0.458	1.339	1.246	-0.341	0.051	0.042	0.472	-0.043	0.76	1.154	2.665	2.315	3.583	3.335	3.405	3.676	2.75	3.496	3.25	3.085	3.681	3.322	3.144	3.364	3.038
Rock	NA	NA	NA	NA	NA	NA	NA	NA	NA	NA	NA	NA	NA	NA	NA	NA	NA	NA	NA	NA	0.092	0.226	0.231	0.258	-0.368	-0.335	-0.827	0.311	-0.427	0.281	0.188	0.901	-0.134	0.351	0.257	-0.641	0.584	-1.978	0.317	0.238	-0.398	-0.15	-0.19	0.371	0.03	-0.123	-4.066	-0.514	-0.558
Rogue	NA	NA	NA	NA	NA	NA	NA	NA	NA	NA	NA	NA	NA	NA	NA	NA	NA	NA	NA	NA	NA	NA	NA	NA	NA	NA	NA	NA	NA	NA	NA	NA	NA	NA	NA	NA	NA	NA	NA	NA	NA	0.45	0.459	0.466	0.997	0.193	0.712	0.712	0.528
Rogue2	0.869	0.58	0.545	-0.032	-0.028	-0.194	-0.008	0.828	0.585	-3.035	0.045	0.198	0.565	-0.602	0.087	0.366	-0.672	0.34	-0.474	0.742	-2.491	0.577	-2.712	0.743	-0.392	0.37	0.513	0.179	-0.428	-0.731	0.927	-1.22	0.377	-2.212	0.351	-2.431	1.163	0.392	0.123	0.017	0.55	1.097	0.465	1.106	-2.214	0.428	-0.789	0.541	0.023
Romaine	NA	NA	NA	NA	NA	NA	NA	NA	NA	NA	NA	NA	NA	NA	NA	NA	NA	NA	NA	NA	NA	NA	NA	NA	NA	NA	NA	NA	NA	NA	NA	NA	NA	NA	NA	NA	NA	-0.828	-1.237	-0.578	-0.227	-0.173	-1.974	-0.616	0.015	-2.209	-0.103	-1.037	-4.707
Roseway	0.041	0.193	-0.134	-0.053	-0.385	0.189	-0.84	-1.063	-0.181	-0.728	-0.055	-0.675	-0.985	-0.972	-0.932	-0.553	-0.394	-0.102	-0.494	-1.966	-3.614	-0.73	0.384	-0.595	-0.141	0.051	-0.28	-2.033	-0.602	-1.365	0.029	-0.73	-1.156	-0.012	-0.449	-1.572	-0.108	-0.863	-0.159	0.038	-1.57	-0.358	-1.001	-1.479	-0.044	0.087	-1.011	-0.616	-1.523
Rupert	NA	NA	NA	NA	NA	NA	NA	NA	NA	NA	NA	NA	NA	NA	NA	NA	NA	NA	NA	NA	NA	NA	NA	NA	NA	NA	NA	NA	NA	NA	NA	NA	-1.254	-0.899	NA	-4.644	-2.067	-1.357	-1.417	-1.283	-1.222	-0.11	-1.597	-2.323	-2.671	-2.991	-2.682	-4.827	-1.888
Russian	NA	NA	NA	NA	NA	NA	NA	NA	NA	NA	NA	NA	NA	NA	NA	NA	NA	NA	NA	NA	1.056	0.942	0.44	0.518	-2.322	0.204	0.538	0.456	1.139	-2.148	0.682	-0.745	1.094	0.794	1.364	-0.457	0.26	0.445	0.786	0.999	1.057	0.342	0.641	0.326	1.257	-0.025	-0.596	0.206	1.457
Sabine	NA	NA	NA	NA	NA	NA	NA	NA	NA	NA	NA	NA	NA	NA	NA	NA	NA	NA	NA	NA	NA	NA	NA	NA	NA	NA	NA	NA	NA	NA	NA	NA	NA	NA	NA	NA	-0.67	-0.628	-0.13	-0.525	-0.587	-1.91	-0.637	-0.269	0.436	-0.461	-0.969	0.024	-0.132
Sabine2	NA	NA	NA	NA	NA	NA	NA	NA	NA	NA	NA	NA	NA	NA	NA	NA	NA	NA	NA	NA	NA	NA	NA	NA	NA	NA	NA	NA	NA	NA	NA	NA	NA	NA	NA	NA	NA	NA	NA	NA	NA	NA	NA	NA	NA	NA	NA	NA	NA
Sac	NA	NA	0.92	0.07	0.453	-2.712	0.893	-0.597	0.692	1.309	0.417	0.368	-3.233	-2.714	-2.302	-0.144	0.6	-3.36	0.197	0.844	0.398	0.439	-0.091	-1.971	0.548	0.196	0.526	-2.006	0.705	-3.647	-0.397	0.266	0.478	-0.288	-1.962	1.051	-2.043	-1.123	0.294	-0.791	-2.257	-2.437	-0.655	0.976	-2	0.338	0.651	-0.927	0.846
Sacandaga	0.209	-0.874	0.105	0.171	-0.174	0.59	-0.282	-0.129	0.149	-2.716	2.183	3.212	3.187	3.377	3.429	2.926	3.105	3.092	3.46	3.263	3.417	3.133	3.349	3.322	3.494	3.16	3.3	3.073	3.51	2.843	3.609	3.208	3.12	3.256	2.784	3.324	3.278	3.206	3.324	3.296	3.063	3.45	3.51	3.405	3.303	3.69	3.224	3.547	2.989
Saco	-0.91	0.293	-0.743	0.895	-1.521	-0.062	-0.414	-0.809	-0.192	-0.888	0.056	-0.578	-0.596	-0.203	-0.358	-0.419	0.214	-0.253	-1.14	-0.34	0.274	-0.368	-0.148	-0.61	-0.429	-1.195	-0.114	-0.306	-0.732	-1.968	-0.549	-0.653	0.148	0.127	-0.045	-1.065	-0.683	0.223	-0.176	-0.001	-3.333	-0.408	-0.713	-0.653	-1.159	-0.71	-1.341	-2.287	0.003
Sacramento	NA	NA	NA	NA	NA	NA	NA	NA	NA	NA	NA	NA	NA	NA	NA	NA	NA	NA	NA	NA	NA	NA	NA	NA	NA	NA	NA	NA	NA	0.042	-0.19	-0.474	-0.168	-0.4	-3.346	0.621	-0.613	0.294	-0.795	-0.435	-0.537	0.125	0.29	-0.112	0.554	-0.645	0.121	-0.445	-0.151
Saguenay	-1.856	-1.681	-3.145	-2.568	-3.175	-3.669	-0.213	1.936	0.802	1.435	2.257	2.093	1.783	2.326	2.064	2.43	1.641	2.211	2.411	2.433	2.256	1.325	1.532	0.275	2.648	2.048	2.478	1.53	2.763	1.221	-0.005	2.224	2.502	2.337	1.627	2.071	0.078	1.504	1.302	2.847	1.586	2.549	2.437	3.12	2.297	1.634	1.505	1.057	2.763
Salmon	NA	NA	NA	NA	NA	NA	NA	NA	NA	NA	NA	NA	NA	NA	NA	NA	NA	NA	NA	NA	NA	NA	NA	NA	-1.591	-1.549	-0.904	-1.124	-2.232	-0.609	-4.757	-1.125	-1.12	-0.505	-0.375	-0.877	-4.349	-1.101	-0.874	-0.705	-0.139	-1.002	-0.349	-1.02	-0.783	NA	NA	NA	0.617
Salmon_ID	-1.584	-0.766	-0.687	-1.431	-1.004	-0.603	-1.485	-0.354	-1.54	-0.032	-0.807	-1.192	-0.906	-0.973	-1.183	-0.487	-0.945	-1.182	-1.531	-1.237	-0.445	-1.23	-0.663	-1.18	-0.979	-0.862	-2.242	-1.887	-0.556	-1.281	-0.755	-2.725	-0.321	-1.235	-0.934	-1.713	-0.811	-1.109	-1.554	0.26	-0.566	-0.784	-1.574	-1.791	-1.273	-0.108	-0.402	-0.25	-0.291
Salt	NA	NA	NA	0.751	0.394	0.647	-0.377	0.559	0.015	0.097	-2.88	-0.131	0.545	1.271	-1.961	0.93	-0.187	-0.12	0.46	1	-3.088	0.334	1.082	-1.414	0.519	0.606	-2.583	0.404	-0.253	0.419	0.836	-0.18	0.454	-0.195	0.825	-0.087	1.027	1.194	-3.035	0.565	-1.03	-2.925	-2.562	0.994	0.751	-2.76	-2.337	0.972	0.652
Salt_AZ	NA	NA	NA	NA	NA	NA	NA	NA	NA	NA	NA	NA	NA	NA	NA	2.242	2.199	1.799	2.398	2.246	0.811	0.976	2.153	1.83	1.258	2.32	2.181	2.596	2.356	1.22	2.188	1.481	-0.023	1.372	2.216	1.735	1.942	0.758	0.944	0.979	1.291	1.296	1.85	1.396	1.91	1.523	1.247	2.257	1.699
Saluda	NA	NA	NA	NA	NA	NA	0.835	0.603	0.356	-2.44	0.494	3.924	3.893	3.791	4.026	3.873	2.974	3.8	3.865	4.139	3.327	3.743	2.928	3.736	3.326	3.563	4.028	3.794	3.958	4.078	3.996	3.948	4.161	3.931	3.798	3.532	3.771	3.677	4.196	3.742	3.512	3.827	3.866	3.641	3.788	3.609	3.192	3.42	2.481
SanAntonio	NA	NA	NA	NA	NA	0.618	-2.076	0.354	1.044	NA	NA	NA	NA	NA	NA	NA	NA	NA	NA	NA	-0.251	0.988	-2.236	0.906	0.428	-2.336	-2.979	0.946	0.563	0.768	1.251	-3.114	0.453	-4.225	-0.375	-1.189	0.226	-3.204	0.368	0.75	0.926	1.383	1.284	0.873	0.638	0.276	0.827	-2.264	0.439
SanJoaquin	NA	NA	NA	NA	NA	NA	NA	NA	NA	NA	-1.131	0.592	-1.164	0.49	0.034	-0.108	-0.914	-0.819	-0.809	-0.717	-0.543	-0.453	-0.714	-0.028	0.904	0.06	0.21	-0.04	-0.135	1.154	-0.344	-0.314	-1.621	-0.232	0.955	-2.069	-0.298	-0.384	-0.59	-0.276	0.595	0.929	0.19	0.153	-1.365	-0.811	-0.542	-1.42	-2.944
SanJuan	NA	NA	NA	NA	NA	NA	NA	0.044	-0.406	0.782	0.427	-1.75	-0.743	-1.309	0.194	-1.528	0.383	-0.613	-1.073	0.456	-2.381	0.553	-0.723	-0.444	-0.228	-0.514	-0.334	0.006	-0.617	-0.154	-1.015	-0.362	-0.84	0.077	0.684	-0.017	-0.047	-0.125	-0.678	0.18	-0.065	-0.82	0.288	0.393	-0.411	-0.249	-0.099	-2.765	0.605
SantaAna	NA	NA	NA	-3.218	-2.205	-1.917	0.221	0.526	0.93	-1.95	0.594	-2.151	-1.899	0.569	-2.532	-3.119	-3.372	-1.888	0.154	-2.053	-1.803	0.419	1.233	-0.514	0.43	0.938	-2.836	1.206	-2.044	-2.408	-2.101	-2.093	0.006	0.524	0.555	-2.25	0.005	-1.731	-0.037	-2.272	-1.95	-2.097	-3.177	0.661	-2.154	-2.48	-2.491	-2.577	-2.675
SantaFe	NA	NA	NA	NA	NA	NA	NA	NA	-0.587	-1.389	NA	NA	NA	-1.83	0.074	-0.97	-0.514	-0.862	-1.456	-0.944	-1.439	-1.13	-0.251	0.119	-0.28	-0.535	-0.272	-0.184	-0.461	-0.881	-1.238	0.098	-4.358	-0.041	-0.064	-1.21	-0.168	-1.346	-0.928	-0.92	-0.611	-0.732	-0.571	-0.909	0.199	-0.781	-0.732	-1.407	-0.579
Santee	NA	NA	NA	NA	NA	NA	NA	NA	NA	NA	NA	NA	NA	NA	NA	NA	NA	NA	NA	NA	NA	NA	NA	-1.086	0.192	0.944	0.547	1.301	1.202	0.622	-0.297	0.781	1.141	1.025	0.062	1.136	0.267	-0.153	0.031	0.887	-1.119	0.103	0.608	0.3	-2.416	1.053	0.041	0.496	-0.41
Saranac	0.278	-1.607	0.522	0.692	0.222	0.334	0.374	1.476	0.754	-0.91	NA	NA	NA	NA	NA	NA	NA	NA	NA	NA	NA	NA	NA	NA	0.539	-0.598	0.733	0.955	-0.703	1.125	1.15	1.504	0.831	0.854	-0.167	-0.116	0.752	1.077	1.363	-0.033	0.656	0.549	0.118	0.641	1.551	1.472	0.122	0.884	-0.029
Saskatchewan	NA	NA	NA	NA	NA	NA	NA	NA	NA	NA	NA	NA	NA	NA	NA	NA	NA	NA	NA	NA	NA	NA	NA	NA	NA	NA	NA	NA	NA	NA	NA	NA	NA	NA	NA	NA	NA	NA	NA	NA	NA	NA	NA	NA	NA	-4.577	-1.119	2.801	3.213
Satilla	NA	NA	NA	NA	NA	NA	NA	NA	NA	NA	NA	-0.653	-2.3	-0.602	-1.006	-0.937	-1.856	-1.102	-1.492	-0.419	-2.631	-3.992	0.012	-0.981	-0.897	-0.635	-0.172	-0.701	-0.033	-0.044	0.004	-0.562	-0.461	-0.928	-0.302	-1.115	-1.854	-0.004	-1.515	-0.473	-0.942	-0.363	-2.47	-1.358	-0.74	-1.137	-1.352	-1.188	-1.107
Savannah	NA	NA	NA	NA	NA	0.989	1.418	1.745	1.636	1.039	1.042	0.998	0.482	0.706	0.973	1.188	0.453	0.575	0.841	0.454	1.041	0.386	0.668	-0.086	0.787	0.656	0.714	-0.298	-0.179	1.269	1.745	-2.053	0.376	1.487	2.564	1.776	2.155	2.649	3.029	2.572	2.143	2.32	2.523	2.643	1.41	2.734	1.624	2.6	2.168
Schuylkill	NA	NA	NA	NA	NA	NA	NA	NA	NA	NA	NA	NA	-2.671	0.773	0.838	-2.278	0.84	0.357	-2.181	-1.235	0.16	0.438	-2.046	-0.126	-2.264	-1.995	-2.409	0.489	0.417	0.51	-2.675	0.816	-2.658	-2.1	-0.019	-2.103	0.074	0.466	-0.222	-2.398	0.555	-0.387	-2.518	0.721	0.157	0.833	0.263	-0.141	0.155
Scioto	NA	-0.25	0.587	0.427	-0.247	0.817	0.347	-0.242	-2.876	0.582	1.471	-0.807	-2.402	0.467	-3.092	-0.788	0.139	0.213	-0.796	0.943	0.596	-2.645	-0.092	0.71	-0.391	0.541	1.209	-0.607	-0.895	0.584	0.349	-2.577	0.554	-0.295	0.149	-1.108	-1.197	0.315	-0.397	0.735	0.251	0.343	-2.754	0.879	0.557	-1.54	-0.519	0.541	0.227
Seal	NA	NA	NA	NA	NA	NA	NA	NA	NA	NA	NA	NA	NA	NA	NA	NA	NA	NA	NA	NA	NA	NA	NA	NA	NA	NA	NA	NA	NA	NA	NA	NA	NA	NA	NA	-1.834	-4.585	-2.526	-1.217	-2.451	-2.176	-1.183	-4.345	-1.73	-1.327	-4.771	-1.988	-1.58	-1.176
Seine	NA	NA	NA	NA	NA	NA	NA	NA	NA	NA	NA	NA	NA	NA	NA	NA	NA	NA	NA	NA	NA	NA	NA	NA	NA	NA	NA	NA	NA	NA	NA	NA	NA	NA	NA	NA	NA	NA	NA	NA	NA	NA	NA	1.592	2.062	2.52	1.91	2.33	-0.352
Severn	NA	NA	NA	NA	NA	NA	NA	NA	NA	NA	NA	NA	NA	NA	NA	NA	NA	NA	NA	NA	NA	NA	NA	NA	NA	NA	NA	NA	NA	NA	NA	NA	NA	NA	NA	NA	NA	NA	NA	NA	NA	NA	NA	NA	NA	NA	NA	NA	-2.018
Sevier	NA	NA	NA	NA	NA	NA	NA	NA	NA	NA	NA	NA	NA	NA	NA	NA	NA	NA	NA	NA	NA	NA	NA	-0.295	-0.356	0.19	-0.47	-0.349	0.225	-0.435	-0.461	-1.371	-0.642	-1.157	0.676	0.092	0.302	-0.262	0.565	-1.294	-0.168	-0.483	1.002	0.01	-1.458	-0.575	0.395	-0.055	-0.495
SFHolston	1.164	-2.323	1.018	0.747	0.408	-0.049	0.563	-4.102	0.345	0.547	-0.055	-0.006	-0.485	1.036	0.796	0.565	-2.602	1.066	0.363	-3.367	1.066	-3.965	0.385	-2.47	0.762	-0.053	-2.417	0.089	0.107	0.545	0.637	3.221	3.054	2.879	3.878	3.245	3.264	2.366	2.716	0.943	3.212	2.686	3.429	2.491	2.267	2.793	2.845	2.984	2.505
SFHolston2	NA	NA	NA	NA	NA	NA	0.673	-1.554	-0.141	0.452	0.666	-3.304	-0.402	-2.036	-2.295	0.942	-0.953	0.949	0.307	-1.857	1.14	-2.976	0.714	-2.393	0.547	-2.485	-2.309	0.525	0.184	0.381	1.515	2.151	2.702	1.739	3.899	3.017	3.362	2.014	1.912	1.373	2.597	2.486	2.904	2.646	1.798	2.201	3.116	2.552	2.05
Shasta	1.548	0.538	-0.75	-0.191	1.098	-3.147	0.906	0.737	0.918	0.274	0.115	1.057	-2.558	-0.837	-2.678	-0.651	-2.673	-2.004	-2.614	0.581	-2.685	0.007	-0.9	0.55	1.264	1.202	0.47	1.201	0.842	1.047	0.574	0.944	1.048	0.214	0.381	0.064	0.468	0.31	-0.998	0.186	0.939	0.196	0.73	0.683	1.225	0.098	0.508	-0.292	0.999
Shenandoah	NA	NA	NA	NA	NA	NA	NA	NA	NA	0.871	-0.546	-1.603	0.93	1.144	1.317	-2.319	0.749	-2.278	0.496	0.28	0.631	0.766	0.984	1.013	0.154	0.756	0.42	0.236	-0.846	0.355	-0.134	1.088	0.174	-3.588	-0.336	-2.349	-0.239	0.966	-0.091	1.144	1.049	-2.604	0.725	-2.176	0.539	-0.008	0.909	0.904	0.835
Sheyenne	NA	NA	NA	NA	NA	NA	NA	NA	NA	NA	NA	NA	NA	NA	NA	NA	NA	NA	NA	NA	NA	NA	NA	NA	NA	NA	NA	NA	NA	NA	-1.068	-0.304	-0.252	0.01	-1.472	-0.025	0.222	-0.437	-0.453	0.671	-0.259	0.272	-0.165	-0.799	-0.265	-0.885	-1.579	-1.202	-0.295
Skagit	NA	NA	NA	NA	NA	NA	0.295	0.415	1.543	-0.134	0.206	0.182	0.835	0.562	1.142	-0.727	0.859	0.288	1.223	0.543	0.099	1.301	0.302	1.062	0.692	0.176	1.922	0.288	0.767	1.353	-0.475	1.086	1.327	1.912	0.608	0.146	1.462	-1.124	1.823	1.32	-0.093	1.603	1.622	1.286	2.156	2.062	1.324	0.879	0.389
Skeena	NA	NA	NA	NA	NA	NA	NA	NA	NA	0.097	-0.081	-0.602	NA	NA	NA	NA	NA	NA	NA	-0.318	-0.49	-2.112	-1.521	-0.836	-0.845	-0.094	0.19	NA	-2.522	-1.674	-1.015	-1.368	-0.084	-1.221	-3.474	-4.056	-0.177	NA	0.246	-0.077	-0.959	-0.173	-0.364	-2.617	-0.009	0.452	0.182	-0.333	0.464
Slave	NA	NA	NA	NA	NA	NA	NA	NA	NA	NA	NA	NA	NA	NA	NA	NA	NA	NA	NA	NA	NA	NA	NA	NA	NA	NA	NA	NA	NA	NA	NA	NA	NA	-0.741	NA	NA	NA	NA	NA	NA	-1.256	-0.594	-4.682	-1.339	-2.845	-0.847	-1.172	-1.896	-0.881
Smith	NA	NA	NA	NA	NA	NA	NA	NA	NA	NA	NA	NA	NA	NA	NA	NA	NA	NA	NA	NA	NA	NA	NA	NA	NA	NA	NA	0.501	0.437	-1.926	0.051	0.968	-0.554	3.232	4.735	4.752	4.463	4.135	4.27	4.11	4.006	4.263	4.192	4.338	3.855	4.336	4.278	4.422	4.065
Smith2	NA	NA	NA	NA	NA	NA	NA	NA	NA	NA	0.2	0.356	1.866	0.458	1.125	2.093	0.974	1.728	0.566	1.084	1.242	0.065	0.577	-0.233	1.349	1.432	0.579	0.543	1.073	1.03	-0.896	-2.057	0.64	2.504	3.576	4.086	3.776	3.239	3.738	3.539	3.475	3.797	3.44	3.86	2.331	3.546	3.426	3.119	3.388
Snake	NA	NA	NA	NA	NA	NA	NA	NA	NA	NA	NA	NA	NA	NA	NA	NA	NA	NA	NA	NA	NA	NA	NA	NA	NA	NA	NA	NA	NA	NA	NA	NA	NA	NA	NA	NA	NA	NA	NA	NA	NA	NA	NA	NA	NA	NA	NA	1.832	1.962
Snohomish	NA	NA	NA	NA	NA	NA	NA	NA	NA	NA	NA	NA	NA	NA	NA	NA	NA	NA	NA	NA	NA	NA	NA	NA	NA	NA	NA	NA	NA	NA	NA	NA	NA	NA	NA	NA	NA	NA	NA	NA	NA	NA	NA	1.154	1.481	-2.637	-1.765	0.814	1.8
Souris	-1.946	NA	NA	NA	NA	NA	NA	NA	NA	NA	NA	NA	NA	NA	NA	-0.362	-0.461	-2.617	-2.515	NA	NA	NA	NA	NA	NA	NA	NA	NA	NA	NA	NA	NA	NA	NA	-1.473	-0.142	-0.306	-0.527	-1.978	-0.644	-0.465	-1.557	0.696	-0.312	-0.915	0.207	0.147	-1.328	-1.104
SouthPlatte	-0.28	-0.328	NA	NA	NA	-0.088	-0.747	0.269	-0.026	-0.223	-0.849	-0.675	-0.35	-0.886	0.692	0.177	0.15	-0.856	0.592	0.39	-0.805	-0.488	0.511	-0.51	-0.323	0.05	-0.28	-0.577	-0.078	0.19	0.564	0.331	-0.38	-0.216	-0.754	-0.651	0.728	-0.27	-1.054	-0.605	-0.231	0.046	0.391	-0.237	0.414	-2.592	-2.227	-0.721	0.983
SouthSantiam	NA	NA	NA	NA	0.707	-3.298	0.578	-0.882	-0.015	0.54	0.188	0.649	-0.558	0.433	0.182	-3.281	0.727	-2.644	1.073	-0.764	-2.277	-0.347	-0.009	0.731	-0.323	-0.164	0.085	0.505	-0.633	0.388	1.42	-2.395	0.317	-2.249	0.151	-0.74	0.813	0.956	-0.152	-1.511	0.334	-2.631	-2.291	0.825	-2.015	0.63	-4.188	1.399	-0.142
SouthSask	-2.91	0.422	-3.974	0.172	-0.905	-0.416	-0.105	-1.716	0.43	-0.059	-0.245	-0.026	0.401	-0.466	-1.172	-0.215	-0.768	0.012	-0.484	0.372	-0.141	-0.443	-0.546	-0.663	-0.824	0.239	-1.706	-1.06	-0.284	-0.312	0.142	-0.338	0.706	-0.111	-0.327	-0.388	-0.854	-0.556	-1.126	-1.134	-3.304	-2.564	-0.831	-0.51	0.74	-2.841	-3.011	-0.022	-0.195
Spanish	NA	NA	NA	NA	NA	NA	NA	NA	NA	NA	NA	NA	NA	NA	NA	NA	NA	NA	NA	NA	NA	NA	NA	NA	NA	NA	NA	NA	0.677	1.533	1.406	1.274	1.519	0.783	0.345	1.375	1.605	0.926	2.409	1.856	1.181	2.112	2.101	2.706	2.541	1.73	0.264	0.509	0.315
Spanish2	NA	0.684	-0.999	0.937	2.286	2.964	2.565	0.406	-0.776	-0.038	0.477	1.01	1.354	0.981	0.917	1.941	1.288	0.415	-0.685	0.566	0.575	0.896	0.042	-3.723	-3.076	-0.592	1.407	-0.258	1.142	1.952	1.747	1.622	2.201	1.424	1.281	2.151	2.822	1.781	2.782	2.889	1.996	2.838	2.683	3.349	2.927	2.169	0.452	1.247	0.517
Spokane	NA	NA	NA	NA	NA	NA	NA	NA	NA	NA	NA	NA	NA	NA	NA	NA	NA	NA	NA	NA	1.414	1.772	1.083	0.468	2.543	0.885	1.116	0.753	0.276	1.176	1.392	0.4	0.525	1.259	0.104	1.317	-0.228	0.044	0.517	0.393	1.315	-0.01	-0.605	1.008	0.719	0.084	-0.779	0.121	0.469
Stanislaus	NA	NA	NA	NA	NA	NA	NA	NA	NA	NA	NA	NA	NA	NA	NA	NA	NA	NA	NA	NA	NA	0.695	-0.771	0.299	1.032	1.026	0.616	-0.461	-0.127	0.32	-0.172	0.154	-0.233	0.092	-0.817	0.6	-0.552	-0.172	-0.382	-0.255	0.7	-0.08	-0.106	0.445	-0.207	0.965	-0.263	-0.055	0.135
Staunton	NA	NA	NA	NA	-2.093	0.363	0.126	-0.361	-2.008	0.541	-0.518	-0.552	1.205	-0.164	0.423	1.349	-2.636	1.415	-1.524	0.679	-2.109	-0.179	0.57	-0.13	0.021	0.758	-2.093	-0.095	1.347	0.197	0.853	1.06	1.224	-2.87	0.687	-2.665	-0.177	-0.707	-2.592	-0.044	0.192	-2.92	0.013	2.082	1.028	2.349	3.647	3.522	3.416
StCroix	0.78	1.971	0.107	0.512	1.666	2.815	2.622	1.317	1.429	1.583	1.977	2.357	1.448	2.072	2.598	1.74	0.745	1.557	0.851	0.935	1.184	0.988	1.626	0.934	1.1	1.114	0.989	0.851	1.149	2.147	0.949	-0.738	-0.104	-1.123	-3.226	-0.521	-0.397	0.504	0.694	0.046	-0.937	-0.714	-0.275	-0.05	-0.107	-0.895	-1.108	-0.418	-0.59
StCroix_ME	NA	NA	NA	NA	NA	NA	NA	NA	NA	NA	NA	NA	NA	NA	NA	NA	NA	NA	NA	NA	NA	NA	NA	NA	NA	NA	NA	NA	NA	NA	NA	NA	NA	NA	NA	NA	NA	NA	NA	NA	0.99	-2.52	1.639	0.291	0.621	0.666	-0.1	-1.09	0.033
Steinhatchee	NA	NA	NA	NA	NA	NA	NA	NA	NA	NA	NA	NA	NA	NA	NA	NA	NA	NA	NA	NA	NA	NA	NA	NA	NA	NA	NA	NA	NA	NA	NA	-0.631	0.232	0.499	0.441	-0.657	0.443	-0.364	-0.534	-4.41	-0.878	-0.81	0.335	-0.1	0.281	-0.279	-0.238	-0.441	-0.095
StJohn	-0.901	-0.562	0.129	-0.182	-1.088	-1.014	-3.78	-0.28	-0.464	-1.762	-2.444	-0.957	-0.099	-3.377	-0.697	-0.759	-0.681	-1.472	-1.232	-0.902	-0.409	-0.688	-1.281	-4.115	-1.127	-0.385	-4.107	-0.71	-0.774	-1.384	-0.192	-0.644	-1.916	-0.45	0.406	-0.157	-0.707	-0.55	0.17	-0.724	-0.446	-4.011	0.64	-0.959	-3.608	-0.342	0.074	-3.673	0.461
StJohns	NA	NA	NA	NA	NA	NA	NA	NA	NA	NA	NA	NA	NA	NA	-0.973	-1.893	-0.117	-0.882	-3.229	-1.737	-0.04	-1.697	-0.174	-0.589	-1.358	-1.368	-0.544	-0.969	-0.836	-0.95	-0.663	-0.676	-0.909	-1.559	-1.048	0.025	-1.446	0.854	0.19	0.174	-0.634	0.838	1.08	0.749	0.421	-0.116	-1.076	1.222	-1.357
StJoseph	NA	NA	NA	NA	NA	NA	NA	NA	NA	NA	NA	1.459	-0.856	0.905	1.158	0.556	1.515	1.168	0.752	1.325	1.275	1.16	0.807	0.512	0.514	1.107	0.578	0.343	0.878	0.577	0.178	0.876	0.669	1.267	0.809	0.269	0.356	1.201	1.123	-0.728	0.26	0.794	0.699	1.175	0.991	0.281	1.136	0.617	1.078
StLawrence	NA	NA	NA	NA	NA	NA	NA	NA	NA	NA	NA	NA	NA	NA	NA	NA	-1.517	1.112	0.25	-0.632	-3.277	-0.699	0.185	-0.043	0.093	-1.475	0.123	0.516	-0.067	-0.82	-0.207	-1.375	0.152	-0.807	-0.547	-1.983	-0.359	0.012	-0.98	-1.095	-1.213	2.202	3.028	3.226	3.133	3.413	3.344	2.476	2.014
StLouis	0.285	0.488	-0.976	-2.403	-0.653	0.333	0.431	-0.115	0.405	-0.73	0.225	-0.45	0.037	1.375	-0.74	-0.303	-0.93	0.229	0.488	-0.425	0.426	-2.972	0.88	0.551	-1.124	-1.321	0.046	-0.034	0.259	0.8	-0.283	0.162	0.018	-0.945	-0.345	0.707	-0.579	0.622	1.185	0.146	-3.658	-0.341	-0.713	0.271	0.552	-0.671	-0.566	-1.53	-0.617
StMarys	NA	NA	NA	NA	NA	NA	NA	0.065	0.484	0.543	0.817	0.931	-0.372	-0.276	-1.207	-0.825	0.048	-0.406	0.459	0.543	-0.029	0.719	-0.373	-0.473	-0.467	-0.904	0.16	0.442	0.785	-2.754	-0.31	-0.19	-0.206	-0.067	-0.074	0.535	0.166	0.071	0.126	-1.485	0.748	-0.486	-0.383	0.397	1.103	-0.275	0.659	-0.405	0.131
StMarys_NS	-0.434	0.959	1.133	0.595	0.76	-0.057	1.261	-0.079	0.653	-2.526	0.733	-0.038	0.434	-0.611	0.342	0.59	0.967	-0.053	-3.947	-0.039	-0.524	0.586	0.264	0.606	0.872	-2.588	1.164	-2.201	0.531	1.035	-0.576	0.468	1.079	0.774	-2.616	0.467	-0.623	0.172	0.672	1.388	0.851	0.221	0.852	-0.097	0.038	0.522	-0.014	0.115	-0.156
StMaurice	-0.16	-0.414	0.409	-0.419	-0.623	-0.849	-0.395	0.52	-1.362	0.227	0.15	0.558	-0.9	1.15	0.751	2.348	0.872	1.773	1.219	0.708	1.017	1.348	0.612	0.379	2.902	0.786	2.004	1.23	2.735	2.243	2.523	1.943	1.796	1.884	1.81	2.057	3.195	3.228	2.926	2.942	2.624	3.658	3.205	2.912	3.002	3.278	0.935	1.974	2.472
Stones	NA	NA	NA	NA	NA	NA	NA	NA	NA	NA	NA	NA	NA	NA	NA	NA	NA	NA	NA	-0.003	-0.078	-1.668	0.491	-1.806	-2.221	0.232	-2.484	-2.398	0.859	-2.779	-2.41	0.38	0.834	-0.451	0.605	-2.035	-2.89	-1.373	0.31	-1.759	0.966	-0.06	-2.741	-1.848	0.383	0.67	0.083	-2.487	-2.539
StRegis	0.407	-0.016	0.412	-0.059	-0.079	-0.269	-0.395	0.439	0.015	0.052	0.745	-0.5	0.733	-0.45	0.054	0.721	0.356	0.017	-0.528	0.242	0.194	0.358	0.379	-0.261	-0.121	-0.881	-0.268	0.502	0.645	-2.711	0.5	0.398	-0.015	-1.033	0.109	-0.188	0.291	-0.014	-1.317	-0.122	0.323	0.703	-0.28	-0.134	0.264	-1.089	0.818	0.382	0.335
Stuart	NA	NA	NA	NA	NA	NA	NA	NA	NA	NA	NA	NA	NA	NA	NA	-3.619	-3.619	-3.619	-3.619	-0.945	-3.619	-3.619	NA	NA	NA	NA	NA	NA	-3.619	NA	-0.945	-3.619	-3.619	-3.619	-3.619	-3.619	-0.945	-3.619	-3.619	-3.619	-3.619	-0.945	-3.619	-3.619	-3.619	-3.619	-3.619	-0.945	-3.619
Sturgeon	NA	NA	NA	NA	NA	NA	NA	NA	NA	NA	NA	NA	0.423	0.766	1.672	0.67	1.025	0.616	0.673	1.693	1.526	NA	NA	1.013	1.553	1.782	1.984	2.052	1.936	1.175	1.25	0.697	1.504	0.785	1.032	1.032	1.702	1.382	1.409	0.833	1.132	2.668	2.356	2.312	2.719	1.073	1.19	2.293	2.039
Sulphur	NA	NA	NA	NA	NA	NA	NA	NA	NA	NA	NA	NA	NA	NA	NA	NA	NA	NA	NA	NA	NA	NA	NA	-1.991	0.758	1.293	0.803	-0.22	0.851	-0.06	0.305	1.043	0.037	0.905	-0.11	0.713	-2.838	0.761	-0.863	-2.166	-2.94	-2.311	-1.973	-1.747	-0.207	0.587	-3.093	0.585	0.491
Susquehanna	NA	NA	NA	NA	NA	NA	NA	NA	NA	NA	NA	NA	NA	NA	NA	NA	NA	NA	NA	NA	NA	NA	NA	NA	NA	NA	NA	NA	NA	NA	NA	NA	NA	NA	NA	NA	NA	NA	NA	NA	NA	NA	NA	NA	NA	NA	NA	NA	2.569
Suwannee	NA	NA	NA	NA	NA	NA	NA	NA	NA	NA	NA	NA	NA	NA	NA	NA	NA	NA	NA	NA	NA	NA	-1.697	-0.754	-0.997	-2.437	-1.557	-0.337	-1.976	-0.657	-0.972	-0.864	-0.422	-1.13	-0.3	-3.387	-2.279	-1.153	-0.729	-6.562	-1.528	-1.923	-3.295	-1.546	-1.176	-1.116	-5.784	-1.409	-0.035
SW_Margaree	0.084	-1.304	-0.696	-0.097	0.681	-0.202	-2.129	-1.809	-0.989	-1.3	0.04	-1.139	-3.791	-0.602	-0.873	-0.36	-0.731	-2.729	-0.075	-0.442	-0.786	0.113	-0.6	-0.059	-1.742	-1.576	-0.524	-0.75	-2.433	0.156	-1.467	-0.523	-0.191	0.053	-1.171	-1.118	-0.786	-0.498	-0.638	0.136	-0.214	-0.97	-0.345	-1.151	-1.257	-3.95	-0.618	-4.138	-0.653
Tallapoosa	NA	NA	NA	NA	1.066	0.703	-2.588	0.11	0.757	-2.486	0.611	0.794	0.303	1.542	0.947	0.523	1.111	-0.332	-2.205	1.3	-1.177	0.581	-2.465	0.794	0.534	0.66	-1.422	-1.337	-0.152	-0.005	-1.969	1.268	1.057	0.574	-2.348	-0.335	0.826	-2.132	0.923	-0.261	-0.526	-0.399	-2.46	0.936	0.414	0.337	-2.348	-3.625	0.737
Tallassee	NA	NA	NA	NA	NA	NA	NA	NA	NA	1.978	3.1	3.14	1.771	2.641	2.893	3.329	2.757	3.057	3.078	3.67	3.464	3.102	2.833	2.584	2.74	3.202	1.849	3.718	2.91	1.734	3.903	3.856	3.572	3.4	3.596	3.948	3.592	1.862	3.377	3.841	3.558	1.706	3.317	3.857	3.265	3.273	2.829	3.584	2.895
Tennessee	0.633	0.27	0.513	0.693	0.08	-0.018	0.377	0.936	1.407	0.44	0.992	0.357	0.528	-1.784	0.668	0.276	-0.136	-0.36	0.423	-1.872	1.067	2.747	1.898	1.44	1.301	1.179	-0.927	-0.242	0.594	0.263	1.019	1.271	2.038	2.305	1.914	2.59	0.862	0.399	2.333	1.886	2.316	1.821	0.461	1.757	2.247	1.452	2.395	1.121	2.041
Tensas	NA	NA	NA	NA	NA	NA	NA	NA	NA	NA	NA	NA	NA	NA	NA	NA	NA	0.415	-1.586	0.205	-0.041	-0.157	-0.122	0.23	0.084	-0.493	-0.58	-0.183	-0.773	-0.555	-0.67	0.49	0.188	-0.277	0.24	0.802	0.321	-0.037	0.363	-0.266	0.516	0.367	0.294	1.313	-0.469	-0.17	0.383	-0.285	-0.15
ThePas	-1.539	-2.009	-3.322	-1.753	-1.865	-1.863	-4.003	-3.896	-2.561	-5.191	-5.204	-1.001	NA	-3.387	-1.822	-2.197	-1.393	NA	NA	NA	NA	-0.185	-2.632	-0.563	-2.873	-1.8	-2.334	-1.332	-5.493	-0.492	-1.172	-2.622	-2.374	-4.595	-2.629	-4.767	-1.771	-0.966	-1.433	-1.814	-0.782	-3.09	-4.075	-2.747	-3.65	-1.577	-1.078	-0.286	0.859
Thompson	-5.626	-1.381	-1.432	-2.37	-1.08	-1.671	-2.18	-0.959	-2.067	-2.729	-2.547	-2.413	NA	NA	NA	-5.296	-1.897	-0.874	-3.197	-1.573	-1.291	-1.77	-2.283	-1.64	-1.099	-3.198	-1.551	-1.173	-1.875	-2.591	-2.476	-1.911	-1.426	-2.511	-2.484	-2.603	-3.002	-2.402	-2.831	-2.104	-1.205	-4.67	-3.252	-1.663	-1.538	-1.247	-2.034	-4.806	-2.578
Tickfaw	NA	NA	NA	NA	NA	NA	NA	NA	NA	NA	NA	NA	NA	NA	NA	NA	NA	NA	NA	NA	NA	0.337	0.442	0.898	0.518	0.914	0.471	0.783	0.327	0.113	0.649	-2.459	-0.243	0.265	0.876	-0.261	-0.146	0.729	1.086	-2.805	-0.261	0.435	-1.79	1.341	0.6	0.158	0.084	-2.392	0.122
Tittabawassee	NA	NA	NA	NA	NA	NA	NA	NA	NA	NA	NA	NA	NA	NA	NA	NA	NA	1.21	1.502	1.461	1.482	0.252	1.49	1.931	1.463	1.437	1.359	0.086	0.678	1.77	1.249	1.027	0.957	0.188	0.853	1.084	0.47	0.075	0.906	-0.509	0.999	1.738	1.854	2.276	2.369	1.163	1.667	1.619	1.983
Tobesofkee	NA	NA	NA	NA	NA	NA	NA	NA	NA	NA	NA	NA	NA	NA	NA	NA	NA	NA	0.658	0.759	0.483	0.468	1.49	0.384	0.291	0.644	-2.995	-1.367	0.206	0.202	-0.205	1.169	0.651	-1.957	0.917	-3.351	-3.333	-2.581	0.506	0	-3.457	-2.294	-2.575	0.251	-0.825	-0.037	0.058	-3.585	0.411
Toccoa	-2.481	-0.046	0.686	-3.08	-2.194	0.336	0.507	-2.206	-0.667	0.261	0.464	2.684	2.672	2.923	2.52	2.898	3.247	3.195	2.285	3.665	2.113	2.818	2.363	2.961	3.103	2.503	3.026	4.185	3.306	3.203	3.828	3.108	0.886	2.142	0.782	1.391	0.995	1.456	0.958	0.581	-0.082	1.258	-0.295	0.475	1.01	0.098	0.57	0.658	1.259
Tombigbee	NA	NA	NA	NA	NA	NA	NA	NA	NA	NA	NA	NA	NA	NA	NA	NA	NA	NA	NA	NA	NA	NA	NA	NA	NA	NA	NA	NA	NA	NA	NA	NA	NA	NA	NA	NA	NA	NA	NA	NA	NA	-0.424	-0.084	0.273	0.142	-0.353	0.157	0.279	-0.798
Trinity	NA	NA	NA	NA	NA	0.11	0.22	-0.219	0.401	-0.175	-1.69	0.127	-0.394	-0.021	0.366	0.297	0.341	-0.227	-0.172	0.312	-0.114	0.789	-0.147	-0.004	-0.656	-1.485	-0.196	0.482	-0.885	-0.329	-1.371	-0.404	-0.777	-0.661	-0.105	0.215	0.143	0.12	0.617	0.612	-0.707	-0.035	-0.6	0.668	0.812	-3.109	-1.191	-0.149	-0.947
Truckee	NA	NA	NA	NA	NA	NA	NA	NA	NA	NA	NA	NA	NA	NA	NA	NA	NA	NA	NA	NA	NA	NA	NA	NA	NA	NA	NA	NA	NA	NA	NA	NA	NA	NA	NA	NA	NA	NA	-0.814	0.9	0.858	0.145	0.142	0.536	0.127	0.07	-0.532	-1.435	-1.605
Tuckasegee	-0.038	0.021	0.79	-2.142	-2.424	-2.784	-2.155	-2.617	-0.515	-2.643	0.362	-2.909	0.349	-2.53	0.588	-2.049	-3.394	-2.493	-2.286	-4.444	0.013	0.251	0.903	-0.519	0.041	-2.244	1.042	0.112	1.205	-2.306	1.537	1.7	1.376	1.161	1.466	0.857	0.656	1.484	1.35	1.751	1.657	0.387	1.163	2.012	-0.924	1.63	1.155	0.682	0.423
Tuolumne	NA	NA	NA	NA	NA	NA	NA	NA	NA	NA	NA	NA	NA	NA	NA	NA	NA	NA	NA	NA	NA	0.404	0.518	1.464	1.044	0.175	1.223	0.947	0.784	1.252	0.784	0.077	-0.204	0.693	1.679	0.819	0.207	0.827	1.023	0.782	1.594	0.641	0.2	-0.094	0.592	-0.085	0.32	-0.57	0.831
Tusket	NA	NA	NA	NA	NA	NA	NA	NA	NA	NA	0.528	-0.327	-0.562	0.169	-0.193	0.665	0.974	-1.138	-1.144	-0.466	-0.614	-0.982	0.586	1.27	-0.406	0.592	0.704	0.613	-0.5	-3.499	0.208	0.633	-0.197	0.477	0.892	0.126	0.963	-0.328	0.967	0.106	-0.346	0.274	-0.631	0.101	0.047	-0.971	0.367	1.337	-1.426
Ugjoktok	NA	NA	NA	NA	NA	NA	NA	NA	NA	NA	NA	NA	NA	NA	NA	NA	NA	NA	NA	NA	NA	NA	NA	NA	NA	NA	NA	NA	NA	NA	NA	NA	NA	NA	NA	NA	NA	NA	NA	NA	NA	NA	NA	NA	NA	NA	NA	NA	NA
Umpqua	0.611	0.113	-0.101	0.328	0.4	-2.931	0.188	0.875	0.809	0.109	0.397	0.322	0.186	-0.2	-0.619	0.615	0.41	0.281	-2.944	0.203	-2.164	-0.461	0.647	0.731	-0.187	0.217	0.007	1.216	0.005	-0.931	1.477	0.086	-0.187	0.724	0.397	-1.291	1.015	0.401	-0.61	-0.258	0.691	1.021	0.979	0.649	1.462	0.316	0.56	0.967	-0.73
UpperAll	NA	NA	NA	NA	NA	NA	NA	NA	NA	NA	NA	NA	NA	NA	NA	NA	NA	NA	NA	NA	NA	NA	1.05	0.757	-0.308	-1.125	0.531	-0.461	-2.921	0.591	0.053	0.7	0.372	-2.955	1.002	-1.391	-0.215	0.893	0.263	0.481	0.817	0.543	-0.249	-1.532	0.339	-0.072	-0.577	0.631	0.268
UpperAndro	0.782	0.721	0.976	0.514	0.974	1.234	-0.334	1.22	-1.16	-0.118	0.873	0.786	0.924	0.156	1.076	1.199	-0.005	0.073	0.277	1.208	0.243	1.429	-0.431	0.174	0.712	0.812	-0.248	0.272	0.499	0.431	1.365	-0.837	0.354	-0.07	0.755	0.459	1.167	-0.851	0.254	0.566	0.143	-0.006	1.249	-0.623	-0.272	0.475	0.608	0.664	-2.25
UpperArkansas	0.303	0.836	0.606	0.39	0.304	0.769	1.333	1.02	-2.837	0.477	1.755	0.538	0.784	0.755	0.584	0.45	0.708	1.061	0.842	-0.421	0.91	1.123	0.627	-0.301	-0.243	0.488	-0.168	-0.266	-0.671	1.569	0.197	0.781	-0.411	0.859	0.137	NA	NA	NA	NA	NA	-0.162	1.418	1.046	-0.025	0.881	-2.293	-0.413	1.6	-0.552
UpperBrazos	-0.02	0.218	0.853	-2.062	-0.284	0.851	0.04	0.348	-0.817	0.037	0.088	0.145	0.184	-0.303	0.023	0.35	0.98	-2.44	-3.039	-1.28	0.06	0.256	-0.885	0.274	0.928	-0.032	1.156	1.463	1.07	1.111	0.211	0.688	-3.641	0.621	0.211	0.772	1.753	-0.211	1.3	0.939	2.08	1.358	1.239	1.333	2.524	0.691	2.194	1.284	0.981
UpperCan	NA	NA	NA	NA	NA	NA	NA	NA	NA	NA	NA	NA	NA	NA	NA	NA	NA	NA	NA	1.339	-0.013	0.01	0.715	-0.048	1.286	0.095	-2.89	0.064	-0.394	0.653	0.622	0.635	0.932	0.585	1.276	0.924	1.197	0.545	1.162	0.939	-0.329	-0.1	0.516	0.976	0.987	0.871	-0.279	1.201	0.964
UpperCol	NA	NA	NA	NA	NA	NA	NA	NA	NA	NA	NA	NA	NA	NA	NA	NA	NA	NA	NA	NA	NA	NA	NA	NA	NA	NA	NA	NA	NA	NA	NA	NA	NA	NA	NA	NA	NA	NA	NA	NA	NA	NA	NA	NA	NA	NA	NA	NA	NA
UpperConn	NA	NA	NA	NA	NA	NA	NA	NA	NA	NA	NA	NA	NA	NA	NA	NA	NA	NA	NA	NA	NA	NA	NA	NA	NA	NA	NA	NA	NA	NA	1.732	1.173	1.817	1.597	1.984	1.91	1.74	2.744	2.829	2.039	2.843	3.289	2.899	2.781	2.59	3.339	2.571	2.841	2.801
UpperCoosa	NA	NA	NA	NA	NA	NA	NA	NA	NA	0.354	-2.311	0.477	NA	NA	NA	NA	NA	NA	-0.072	0.003	-1.453	0.04	0.327	0.568	0.096	0.777	-0.679	-1.475	-0.246	0.138	1.742	1.799	2.335	2.534	1.553	2.3	0.881	1.746	3.155	NA	NA	NA	NA	2.803	2.2	2.904	2.363	2.879	2.655
UpperDel	-0.022	0.277	-3.52	0.939	0.81	-0.953	0.918	-2.192	0.284	1.091	1.381	0.015	-0.128	1.51	0.711	1.909	1.996	0.81	1.487	1.498	1.792	0.811	1.267	1.655	0.427	-0.065	1.432	1.268	1.93	0.957	0.381	1.656	1.877	1.805	1.101	1.196	-0.347	1.335	0.529	1.767	1.268	1.33	1.447	1.692	0.574	0.35	-0.037	0.557	0.231
UpperHudson	0.254	-0.48	0.481	1.035	0.082	0.736	1.107	0.498	0.022	0.998	0.65	-0.067	0.201	0.582	0.197	1.166	-0.196	0.445	0.669	-0.158	0.833	-0.432	0.881	0.003	-0.437	-1.323	0.445	-0.116	-0.226	0.209	-0.125	0.881	0.312	-1.298	0.309	-0.426	-0.49	0.464	0.137	0.986	0.148	-0.276	0.302	-0.69	-0.44	0.686	0.47	-0.54	0.429
UpperMerr	NA	NA	NA	NA	NA	NA	NA	NA	NA	NA	NA	NA	NA	NA	NA	NA	NA	0.833	1.532	1.177	0.975	0.617	0.724	0.735	0.657	0.946	0.928	1.92	2.14	1.583	-0.154	0.168	1.092	1.359	1.587	0.668	1.844	1.183	0.968	1.619	1.255	1.29	1.619	0.85	0.685	1.632	0.056	1.126	0.223
UpperMissouri	NA	NA	NA	NA	NA	NA	NA	NA	NA	NA	NA	NA	NA	NA	NA	NA	NA	NA	NA	NA	NA	NA	NA	NA	NA	NA	NA	NA	NA	NA	NA	NA	NA	NA	NA	NA	NA	1.797	1.089	0.437	1.107	2.732	-0.131	1.803	1.005	0.216	1.639	0.682	0.621
UpperPD	NA	NA	NA	NA	NA	NA	NA	NA	1.605	2.175	2.989	2.229	2.273	2.537	2.355	3.126	1.913	2.079	2.86	1.992	2.732	2.866	2.645	1.564	1.721	1.557	2.393	2.344	1.461	1.48	2.688	2.545	2.717	1.555	1.358	1.307	1.892	0.478	0.804	1.149	0.178	1.31	1.742	2.021	0.615	1.976	1.526	2.859	2.633
UpperRed	NA	NA	NA	NA	-0.359	0.658	1.081	-0.023	0.691	0.587	-0.902	0.816	-3.981	0.923	0.597	-0.162	0.946	0.463	-0.103	0.563	0.493	-0.993	0.551	-0.444	2.24	0.435	1.417	1.82	2.997	2.59	2.518	2.52	4.256	4.003	2.778	2.043	3.61	0.511	NA	NA	2.384	3.546	2.633	3.356	3.421	4.121	3.908	3.847	2.55
UpperRioGrande	NA	NA	NA	NA	NA	NA	NA	NA	NA	NA	NA	NA	NA	NA	NA	NA	NA	NA	NA	NA	NA	NA	NA	NA	NA	NA	NA	NA	NA	NA	NA	NA	NA	NA	NA	NA	NA	NA	NA	NA	NA	NA	NA	NA	NA	NA	-0.972	-0.022	-0.237
UpperRoanoke	NA	NA	NA	NA	NA	NA	NA	NA	NA	NA	NA	NA	NA	NA	NA	NA	NA	NA	NA	NA	NA	NA	NA	NA	NA	NA	NA	NA	NA	NA	NA	NA	NA	NA	NA	NA	NA	NA	NA	NA	NA	NA	NA	NA	NA	NA	NA	NA	NA
UpperSnake	-0.344	-1.376	-0.458	-0.466	-1.288	-0.597	-0.709	-0.248	-0.746	0.916	-0.426	-0.215	0.158	-0.927	-0.179	-1.472	0.482	-2.899	0.031	-0.541	-0.903	-0.791	0.806	0.565	-0.341	-0.943	0.12	0.698	0.777	0.177	-0.11	0.723	-0.267	0.767	1.002	0.175	0.93	0.282	0.823	-1.016	-0.468	-0.363	-0.624	0.018	-0.201	-1.388	-0.434	-0.559	0.294
UpperTrinity	0.184	-0.037	1.149	-0.026	-0.2	1	0.573	0.43	-3.252	0.037	0.068	0.428	-1.014	1.459	-2.05	0.457	-2.274	1.039	-0.425	-1.926	-0.034	0.742	0.597	0.108	-2.022	0.761	0.844	-0.129	-2.485	-2.195	-0.451	-0.449	-3.619	0.354	0.708	-2.161	0.891	0.384	-0.081	-2.826	0.192	0.78	-2.374	0.176	0.391	1.077	0.453	-0.639	0.827
Verdigris	NA	NA	NA	NA	NA	NA	NA	NA	NA	NA	NA	NA	NA	NA	NA	NA	1.045	0.818	-0.169	-2.058	0.122	0.209	0.778	0.567	0.491	0.329	-3.458	0.611	0.552	0.724	0.162	-0.147	0.21	-0.551	-2.374	0.023	0.695	-1.917	0.052	0.426	-1.96	-0.057	0.295	0.517	-0.249	0.781	1.186	1.289	0.464
Virgin	NA	NA	NA	NA	NA	NA	NA	NA	NA	NA	0.843	1.192	-0.258	-0.662	-0.129	-0.57	0.341	-0.775	1.383	1.587	0.756	-0.257	-0.591	-0.206	0.373	-1.718	-2.236	0.689	-0.284	-1.274	0.32	-1.936	0.029	0.913	0.458	1.134	0.406	1.232	-0.548	1.514	0.394	0.433	-0.062	0.625	1.104	0.049	0.955	0.219	0.483
Wabash	NA	NA	NA	NA	NA	NA	NA	NA	0.037	-2.591	-0.763	-0.997	-1.816	-0.895	-0.329	-2.296	-0.648	-1.831	-3.725	-2.639	-0.988	-1.038	-0.585	-1.316	-1.59	-1.536	-1.437	-0.258	-0.755	-0.519	-0.889	-0.347	-0.901	-0.078	-0.117	-2.312	-0.659	-0.269	-0.49	-1.274	0.273	-1.697	-0.836	-0.666	-1.283	-0.286	-1.024	-0.396	-2.878
Walker	0.084	-0.154	-0.71	0.851	NA	NA	-0.356	0.339	0.558	-0.661	-0.286	-4.314	-0.86	0.038	0.329	NA	NA	NA	NA	-4.211	-1.043	-0.25	-0.237	-0.096	0.537	-0.625	0.43	-0.099	-0.852	-0.481	-0.734	1.201	-2.88	0.424	1.044	0.836	0.523	-1.505	-0.982	-0.115	0.03	-0.052	-0.344	-0.063	1.038	0.577	0.31	-0.035	-0.978
Wallenpaupack	-2.71	0.931	-0.142	0.542	0.741	0.006	2.745	2.966	2.532	3.332	3.202	2.938	3.135	3.619	3.515	3.713	3.233	3.73	3.934	3.693	3.692	3.633	3.411	3.674	3.602	3.708	4.152	3.859	4.176	3.898	4.048	4.125	3.915	4.029	3.726	3.592	3.006	3.745	3.032	3.557	4.128	3.289	3.394	3.743	3.23	1.873	3.286	3.146	2.85
Watauga	NA	0.807	-1.91	0.231	0.583	1.13	1.334	-0.103	0.798	-2.017	0.613	0.001	-0.991	0.494	-0.915	-1.912	-2.92	0.814	0.658	-2.977	0.4	-0.466	-0.075	-0.254	0.688	0.35	-2.301	0.189	0.601	1.414	3.593	2.758	2.918	3.342	3.708	2.549	2.445	2.425	2.102	1.609	2.708	2.55	3.192	2.292	1.864	1.948	2.773	3.139	2.529
Wateree	NA	NA	NA	NA	NA	NA	NA	NA	NA	NA	3.861	3.714	3.011	3.546	4.052	3.838	2.614	3.5	4.067	3.38	3.25	2.855	2.896	3.196	3.016	2.748	3.218	3.386	2.446	3.045	4.053	3.607	3.22	3.336	2.465	2.986	2.893	3.097	2.732	3.087	2.425	2.709	2.481	3.057	2.561	3.153	3.164	3.003	2.916
WBDel	NA	NA	NA	NA	NA	NA	NA	NA	NA	NA	NA	NA	NA	NA	NA	NA	NA	NA	NA	NA	NA	NA	NA	NA	NA	NA	NA	NA	NA	NA	NA	NA	NA	-2.2	0.315	0.354	-2.992	-0.097	-0.206	0.596	-2.849	0.34	0.498	0.365	0.835	0.032	0.579	1.093	1.095
Weber	-5.388	-0.732	-3.257	-0.668	-1.281	-0.204	-0.515	-2.298	0.144	-0.575	-1.168	-2.947	-0.474	0.209	-0.771	-0.169	-0.749	-0.035	-1.156	-3.672	-1.04	0.452	-1.985	-0.306	-0.151	-0.448	-0.351	-0.367	-0.16	0.379	-1.628	-0.479	-1.034	-2.007	-0.394	0.981	-0.122	-0.832	-0.2	0.129	0.671	-0.183	0.058	0.488	0.514	0.465	1.062	0.356	0.034
WestCanada	NA	0.371	1.434	-0.837	0.483	-2.994	0.727	0.332	1.191	0.484	0.35	0.759	-0.243	0.792	-0.034	1.593	-0.814	-1.774	-2.86	-2.593	-0.533	-0.933	1.138	0.594	-0.229	-0.538	0.746	0.775	0.438	0.534	0.432	-2.291	0.46	-2.332	0.456	-3.363	0.919	-2.71	0.047	0.249	0.735	0.311	0.15	0.644	1.531	1.169	1.337	1.909	1.599
WestPoint	0.879	0.465	0.271	0.772	0.165	0.279	1.151	-1.189	0.792	0.548	0.172	-0.21	-0.126	0.832	1.055	0.628	0.739	0.393	0.883	0.887	-0.109	0.473	0.76	0.286	1.026	1.341	-0.593	-0.964	-0.659	0.553	0.592	0.311	0.85	0.197	1.229	0.494	0.54	0.511	-1.748	-1.346	-1.919	-0.066	-1.609	1.892	0.074	-1.609	-1.775	-1.645	1.065
White	NA	NA	NA	NA	NA	NA	NA	NA	NA	NA	NA	NA	NA	NA	NA	NA	NA	NA	-0.553	0.195	-0.202	0.366	0.741	0.637	-0.831	0.406	-0.172	-0.976	-0.323	-0.044	0.132	0.307	0.086	1.445	1.467	0.821	1.934	-0.043	0.26	1.319	1.085	-0.704	1.416	2.076	0.607	2.146	1.355	2.046	1.738
White_SD	NA	NA	NA	NA	NA	NA	NA	NA	NA	0.814	0.776	-3.414	0.324	-2.398	0.964	-2.643	0.297	-0.487	1.287	-1.164	-0.405	0.995	0.21	0.089	0.647	-0.047	0.587	1.203	0.089	-1.724	0.422	0.823	0.229	0.107	0.106	0.769	0.774	0.752	0.351	0.905	-0.543	0.015	0.588	0.823	0.712	-0.7	-2.388	-0.285	0.25
White2	NA	NA	NA	NA	NA	NA	NA	NA	NA	NA	NA	NA	NA	NA	NA	NA	NA	NA	NA	NA	0.724	0.806	0.296	0.403	0.641	1.284	1.755	1.619	0.792	1.55	0.623	1.231	1.989	2.992	2.825	2.485	3.472	1.665	0.875	2.878	1.795	0.885	3.39	3.832	3.004	3.629	2.801	3.156	2.924
Whitewater	NA	NA	NA	NA	1.013	-2.075	-2.69	0.093	-0.216	0.059	-2.208	-1.941	-2.756	0.805	-1.622	-0.372	-2.199	-2.245	-3.275	0.505	0.546	-0.571	-0.823	0.517	1.002	1.321	-1.836	-0.424	-0.054	-1.964	-2.053	0.265	0.677	0.44	0.713	0.57	0.138	1.547	-0.944	-2.127	-2.363	-1.873	-1.962	-1.977	1.279	-3.037	0.896	0.057	0.655
Wichita	NA	NA	NA	NA	NA	NA	NA	NA	NA	NA	NA	NA	NA	NA	NA	NA	NA	NA	NA	NA	NA	NA	NA	-0.791	0.673	1.026	0.509	1.457	1.141	-2.715	0.11	-0.307	1.265	-2.805	1.295	0.798	0.076	-1.511	1.23	0.211	1.048	0.568	0.672	0.157	0.494	-1.82	0.855	0.821	0.402
Willamette	NA	NA	NA	0.541	0.779	-0.344	0.293	0.496	0.094	-0.373	-0.462	0.552	0.226	0.279	-0.888	-0.25	0.177	0.477	0.274	-1.314	0.456	-0.222	0.016	0.55	-0.298	0.192	-0.404	0.737	-4.296	0.541	0.65	0.107	0.141	0.084	-2.515	-1.244	0.241	0.214	-0.293	-1.342	0.507	-0.16	0.852	0.451	0.544	-0.168	-3.706	0.537	0.014
Wind	-1.254	-0.3	-0.294	-0.416	-1.563	-1.612	-0.032	-0.687	NA	NA	-0.011	-0.054	-0.523	-0.229	0.09	-0.89	-0.07	-0.924	-0.211	-0.197	0.593	1.455	-0.068	0.05	-1.389	-1.328	-1.467	-2.618	-0.008	0.288	-0.529	0.012	-0.161	-0.666	0.592	0.811	-1.301	-0.978	-1.111	0.046	-0.13	-0.697	-1.129	-0.314	-0.673	-1.031	0.642	-0.087	-0.022
Winisk	NA	NA	NA	NA	NA	NA	NA	NA	NA	NA	NA	NA	NA	NA	NA	NA	NA	NA	NA	NA	NA	NA	NA	NA	NA	NA	NA	NA	NA	NA	NA	NA	NA	NA	NA	NA	NA	NA	NA	NA	NA	NA	NA	NA	NA	NA	-2.107	-4.859	-1.531
Winnipeg	-2.121	-0.57	-0.273	0.147	0.588	0.857	0.858	-0.154	1.291	2.427	2.588	2.896	0.909	-0.071	-0.623	1.422	0.775	-0.404	-0.715	2.266	1.764	-0.654	-2.003	-0.655	-1.731	0.53	-0.273	-1.399	-0.729	0.486	-1.718	0.028	-2.827	0.27	-1.205	0.788	-0.611	-0.276	-0.992	-2.663	0.492	-1.973	0.309	0.44	-3.236	-3.234	-1.478	-0.001	-1.618
Winnipeg2	1.247	1.93	1.998	2.573	3.657	3.277	2.643	1.447	3.515	3.539	3.928	3.772	3.361	4.022	4.289	4.18	3.982	3.371	3.019	4.229	3.854	0.653	2.215	1.263	2.01	3.081	3.185	1.836	2.088	3.787	1.147	2.322	2.753	3.404	1.751	3.383	2.456	3.296	3.762	4.233	4.358	4.587	2.518	3.737	1.657	2.099	1.163	1.876	-0.601
Winnipesaukee	NA	NA	NA	NA	NA	NA	NA	NA	NA	NA	NA	NA	NA	NA	NA	NA	NA	1.555	2.597	2.35	1.053	1.92	2.484	1.628	0.408	0.242	-0.078	1.711	1.807	2.157	1.46	0.677	-2.304	-0.606	0.736	0.616	0.132	-0.44	0.183	0.832	-0.018	1.434	0.375	-0.433	0.823	1.045	0.722	0.001	-0.547
Winooski	NA	NA	NA	NA	NA	NA	NA	NA	NA	1.556	1.773	1.114	0.557	0.867	1.375	1.933	1.445	1.277	1.843	1.255	1.146	1.96	1.889	1.217	1.833	1.277	1.126	1.454	0.452	1.228	1.782	1.573	-0.332	1.131	1.35	1.446	0.982	2.041	0.8	1.893	1.796	2.101	1.303	0.949	1.486	0.843	1.157	0.858	1.088
Wisconsin	1.509	1.279	0.101	1.076	0.659	1.449	0.37	-0.045	0.388	0.477	1.085	0.69	0.306	-0.349	-1.099	0.323	0.065	0.134	-0.125	-0.476	0.575	0.502	-2.46	0.131	-0.19	0.56	-0.368	-0.113	-0.236	1.396	0.311	0.506	0.048	-0.013	0.154	-0.156	0.23	0.513	0.495	0.238	0.051	0.652	-0.166	-0.265	-0.264	-0.024	-0.844	-0.148	-0.592
Withlacoochee	NA	NA	NA	NA	NA	NA	NA	NA	NA	NA	NA	NA	-0.721	-1.825	-2.146	-1.796	-2.033	-0.612	-1.356	-1.639	-0.895	-0.652	-1.026	-0.76	-0.818	-2.559	-0.669	-0.641	-2.147	-2.289	-3.86	-0.85	-0.894	-0.664	-0.518	-1.365	-0.531	-1.916	-4.866	-1.694	-1.614	-1.087	0.195	-0.193	-0.814	-1.077	-0.945	-0.909	-0.134
WolfCkDam	NA	NA	NA	NA	NA	NA	NA	NA	NA	NA	NA	NA	NA	NA	NA	NA	NA	NA	NA	NA	0.784	0.741	0.715	0.832	1.055	0.636	0.685	0.339	-0.067	-0.278	0.006	0.622	2.116	2.62	2.903	2.112	2.471	1.758	2.144	2.814	2.149	2.444	1.838	1.757	2.734	1.366	3.123	2.669	1.832
Yadkin	NA	NA	NA	NA	NA	NA	NA	NA	NA	-1.905	-2.463	-0.847	0.874	-0.256	-3.357	1.751	-0.584	-1.952	-1.986	-2.298	-1.962	0.791	0.36	-3.843	0.536	0.631	-2.469	0.274	0.45	0.179	-0.207	0.807	-1.817	-2.141	-2.165	-0.686	-0.476	-3.071	0.944	-0.463	0.775	-2.834	0.781	0.594	-2.494	0.194	0.262	-0.356	0.246
Yakima	NA	NA	NA	NA	NA	NA	NA	NA	NA	NA	NA	NA	NA	-0.044	-3.686	-0.231	-0.814	0.444	-0.482	-0.057	0.676	-0.036	0.851	0.063	0.542	-0.045	-0.775	0.398	-0.066	0.207	0.42	-0.436	-0.23	-0.068	-0.202	-1.627	0.237	-0.802	-0.684	0.856	-0.596	-1.014	-2.785	0.497	0.7	0.929	-0.214	0.4	0.117
Yakoun	NA	NA	NA	NA	NA	NA	NA	NA	NA	NA	NA	NA	NA	NA	NA	NA	NA	NA	NA	NA	NA	NA	NA	NA	NA	NA	NA	NA	NA	NA	NA	NA	NA	NA	NA	NA	NA	NA	NA	NA	NA	NA	NA	0.454	0.675	-0.318	0.446	0.512	-2.289
Yalobusha	NA	NA	NA	NA	NA	NA	NA	NA	NA	-0.067	-0.16	NA	NA	0.043	0.237	0.687	-0.838	-0.114	0.378	-0.036	0.662	-0.541	0.165	0.483	0.65	0.99	-0.907	0.96	-2.502	0.205	0.552	1.296	0.254	NA	NA	NA	NA	NA	NA	NA	NA	NA	NA	NA	NA	NA	NA	NA	NA
Yampa	-3.313	-1.318	-1.215	-0.726	-1.6	-1.493	-0.591	-0.463	-1.505	-1.111	-0.973	-0.855	-1.43	-3.941	-1.192	-0.373	-0.6	-1.326	-0.803	-0.754	-3.622	-0.311	-2.067	-0.511	-0.53	-1.962	-0.722	-0.875	0.115	-1.147	-1.357	-1.45	-1.641	-0.464	-0.688	-0.074	-1.771	-0.308	-0.319	0.26	-1.249	-0.512	-0.639	-0.906	-0.26	-2.855	0.085	-0.416	-0.792
Yellowstone	-3.837	-3.093	0.069	-0.4	0.059	-1.276	-2.237	-1.321	-0.693	-2.939	-1.304	NA	NA	NA	-0.545	-0.288	0.237	-0.744	-1.065	-0.246	-0.238	-3.805	-0.107	-0.77	-0.012	-1.228	-0.777	0.669	-0.897	-0.403	-3.735	-0.939	0.022	0.123	0.513	-0.872	-1.761	-1.112	-0.748	-1.061	0.013	-0.453	-0.948	-0.812	-0.256	-2.737	0.134	-0.135	-0.078
Youghiogheny	0.672	-2.763	0.074	-2.474	0.368	-2.331	0.824	-1.094	0.179	1.409	1.034	0.851	1.699	0.362	-0.837	-2.556	0.732	-0.883	1.419	-1.813	-0.011	0.792	0.396	-0.086	-2.735	-0.667	-0.003	-1.232	-0.082	0.751	-1.293	0.594	0.648	0.439	0.303	-3.643	0.405	0.214	-3.359	0.68	-0.093	-2.353	-0.845	0.222	-2.58	0.251	0.875	0.122	0.627
Yuba	NA	NA	NA	NA	NA	NA	NA	NA	NA	NA	NA	NA	NA	NA	NA	NA	NA	NA	NA	NA	NA	NA	NA	NA	-0.525	1.639	-0.093	1.054	-0.401	0.411	0.314	-2.74	-2.671	0.23	-2.722	0.737	0.141	0.905	0.207	1.1	1.319	0.126	0.71	0.7	0.816	-0.435	-3.441	-2.828	-0.253
[truncated: 51 more columns]
